# Supplementary material for: Knowledge, attitude/perception, and practice related to seasonal influenza vaccination among caregivers of young Thai children: A cross-sectional study
Source: PLoS One. 2021 Jun 25;16(6):e0253561. doi: 10.1371/journal.pone.0253561 (PMC8232445; doi:10.1371/journal.pone.0253561)
Supplement: S2 File — (XLS) [file pone.0253561.s002.xls]

## Sheet: temp_TINE_KAP_PLOS
informant	done_by_oth	age_informant	highest_edu	know_flu	worry_child_getting_sick	harm_from_flu	heard_flu_from	heard_flu_from_oth	vaccine_availability	child_vac_policy	heard_vac_from	heard_vac_from_oth	perceived_vac_protection	perceived_vac_safety	agree_child_vac_policy	trust_source	trust_source_oth	allow_child_vac	informant_ever_vac	flu_source_my_work	flu_source_my_doc	flu_source_child_doc	flu_source_my_school	flu_source_other_med	flu_source_other_parents	heard_flu_from7	flu_source_friend_family	flu_source_website	flu_source_health_workers	flu_source_tv_radio	flu_source_paper_magazine	flu_source_social	flu_source_sign_board	flu_source_child_parent	flu_source_other	flu_source_not_sure	flu_source_refused	vac_source_my_work	vac_source_my_doc	vac_source_child_doc	vac_source_my_school	vac_source_other_med	vac_source_other_parents	heard_vac_from7	vac_source_friend_family	vac_source_website	vac_source_health_workers	vac_source_tv_radio	vac_source_paper_magazine
1		35	5	1	1	1	13		1	1	13		2	1	1	3		1	2	0	0	0	0	0	0	0	0	0	0	0	0	1	0	0	0	0	0	0	0	0	0	0	0	0	0	0	0	0	0
1		25	5	1	1	2	3 9		1	1	3		5	7	1	2		1	2	0	0	1	0	0	0	0	0	1	0	0	0	0	0	0	0	0	0	0	0	1	0	0	0	0	0	0	0	0	0
1		28	5	1	2	2	4 13		1	1	3		2	1	1	3		1	2	0	0	0	1	0	0	0	0	0	0	0	0	1	0	0	0	0	0	0	0	1	0	0	0	0	0	0	0	0	0
1		40	6	1	1	1	3 13		1	1	3 13		2	2	1	3		1	2	0	0	1	0	0	0	0	0	0	0	0	0	1	0	0	0	0	0	0	0	1	0	0	0	0	0	0	0	0	0
1		25	5	1	2	1	3 13		1	1	3 13		1	2	1	10		1	1	0	0	1	0	0	0	0	0	0	0	0	0	1	0	0	0	0	0	0	0	1	0	0	0	0	0	0	0	0	0
1		17	5	1	1	1	3 4 13		1	1	3 13		1	1	1	13		1	2	0	0	1	1	0	0	0	0	0	0	0	0	1	0	0	0	0	0	0	0	1	0	0	0	0	0	0	0	0	0
3		61	3	1	1	2	3		1	1	3		2	2	2	3		1	2	0	0	1	0	0	0	0	0	0	0	0	0	0	0	0	0	0	0	0	0	1	0	0	0	0	0	0	0	0	0
1		27	6	1	1	2	3 11 13		1	1	4 13		2	3	1	3		1	2	0	0	1	0	0	0	0	0	0	0	1	0	1	0	0	0	0	0	0	0	0	1	0	0	0	0	0	0	0	0
1		19	5	1	1	1	3 13		1	1	3		1	1	1	3		1	2	0	0	1	0	0	0	0	0	0	0	0	0	1	0	0	0	0	0	0	0	1	0	0	0	0	0	0	0	0	0
1		47	7	1	1	1	3 11 13		1	1	1 3 13		1	1	5	3		1	2	0	0	1	0	0	0	0	0	0	0	1	0	1	0	0	0	0	0	1	0	1	0	0	0	0	0	0	0	0	0
1		25	6	1	2	1	7 13		1	1	1 13		2	3	2	3		1	2	0	0	0	0	0	0	1	0	0	0	0	0	1	0	0	0	0	0	1	0	0	0	0	0	0	0	0	0	0	0
1		22	5	1	1	1	13		1	1	1 13		1	3	1	3		1	2	0	0	0	0	0	0	0	0	0	0	0	0	1	0	0	0	0	0	1	0	0	0	0	0	0	0	0	0	0	0
1		27	5	1	1	2	3 12 13		1	1	1 12 13		2	1	1	3		1	2	0	0	1	0	0	0	0	0	0	0	0	1	1	0	0	0	0	0	1	0	0	0	0	0	0	0	0	0	0	1
1		27	5	1	3	5	3		2											0	0	1	0	0	0	0	0	0	0	0	0	0	0	0	0	0	0	0	0	0	0	0	0	0	0	0	0	0	0
1		17	5	1	1	2	3		1	1	4		2	1	1	1		1	1	0	0	1	0	0	0	0	0	0	0	0	0	0	0	0	0	0	0	0	0	0	1	0	0	0	0	0	0	0	0
1		32	6	1	1	1	3 6 13		1	1	3 13		2	1	1	3		1	2	0	0	1	0	0	1	0	0	0	0	0	0	1	0	0	0	0	0	0	0	1	0	0	0	0	0	0	0	0	0
1		22	7	1	1	1	3 13		1	1	3 13		2	1	1	13		1	2	0	0	1	0	0	0	0	0	0	0	0	0	1	0	0	0	0	0	0	0	1	0	0	0	0	0	0	0	0	0
1		21	3	1	1	1	8		1	3	3		2	2	1	3		1	2	0	0	0	0	0	0	0	1	0	0	0	0	0	0	0	0	0	0	0	0	1	0	0	0	0	0	0	0	0	0
3		49	3	1	2	2	3 10 11		2											0	0	1	0	0	0	0	0	0	1	1	0	0	0	0	0	0	0	0	0	0	0	0	0	0	0	0	0	0	0
1		38	6	1	1	2	1 3 13		1	1	1		2	2	2	1		1	2	1	0	1	0	0	0	0	0	0	0	0	0	1	0	0	0	0	0	1	0	0	0	0	0	0	0	0	0	0	0
3		47	5	1	1	2	1 13		1	3	1 3		1	1	1	3		1	2	1	0	0	0	0	0	0	0	0	0	0	0	1	0	0	0	0	0	1	0	1	0	0	0	0	0	0	0	0	0
3		53	3	2																0	0	0	0	0	0	0	0	0	0	0	0	0	0	0	0	0	0	0	0	0	0	0	0	0	0	0	0	0	0
1		35	3	1	3	2	3		1	3	1		1	1	1	3		1	2	0	0	1	0	0	0	0	0	0	0	0	0	0	0	0	0	0	0	1	0	0	0	0	0	0	0	0	0	0	0
1		27	7	1	1	1	13		1	1	3		1	2	2	3		1	2	0	0	0	0	0	0	0	0	0	0	0	0	1	0	0	0	0	0	0	0	1	0	0	0	0	0	0	0	0	0
1		26	5	1	2	1	1 2		1	1	1 2		1	1	1	2		1	1	1	1	0	0	0	0	0	0	0	0	0	0	0	0	0	0	0	0	1	1	0	0	0	0	0	0	0	0	0	0
1		36	5	1	2	2	13		1	1	1		2	1	2	3		1	1	0	0	0	0	0	0	0	0	0	0	0	0	1	0	0	0	0	0	1	0	0	0	0	0	0	0	0	0	0	0
1		23	6	1	1	1	3 11 13		1	1	3 14		1	3	1	3		1	2	0	0	1	0	0	0	0	0	0	0	1	0	1	0	0	0	0	0	0	0	1	0	0	0	0	0	0	0	0	0
3		47	3	1	1	1	10		1	1	10		1	1	1	3		1	2	0	0	0	0	0	0	0	0	0	1	0	0	0	0	0	0	0	0	0	0	0	0	0	0	0	0	0	1	0	0
1		23	5	1	1	1	8 13		1	1	5		1	3	1	3		1	2	0	0	0	0	0	0	0	1	0	0	0	0	1	0	0	0	0	0	0	0	0	0	1	0	0	0	0	0	0	0
3		58	2	2																0	0	0	0	0	0	0	0	0	0	0	0	0	0	0	0	0	0	0	0	0	0	0	0	0	0	0	0	0	0
3		62	3	1	1	2	11		1	3	11		2	2	2	11		3	2	0	0	0	0	0	0	0	0	0	0	1	0	0	0	0	0	0	0	0	0	0	0	0	0	0	0	0	0	1	0
1		21	5	1	1	2	3		1	1	3		1	1	2	3		1	2	0	0	1	0	0	0	0	0	0	0	0	0	0	0	0	0	0	0	0	0	1	0	0	0	0	0	0	0	0	0
1		30	5	1	1	2	3		1	3	3		2	2	5	3		1	2	0	0	1	0	0	0	0	0	0	0	0	0	0	0	0	0	0	0	0	0	1	0	0	0	0	0	0	0	0	0
1		23	5	1	3	2	1 3		1	3	3		2	1	2	3		1	2	1	0	1	0	0	0	0	0	0	0	0	0	0	0	0	0	0	0	0	0	1	0	0	0	0	0	0	0	0	0
1		19	5	1	3	3	13		1	3	3 13		1	3	2	3		1	2	0	0	0	0	0	0	0	0	0	0	0	0	1	0	0	0	0	0	0	0	1	0	0	0	0	0	0	0	0	0
1		30	5	1	2	2	8		1	3	10		1	3	1	3		1	2	0	0	0	0	0	0	0	1	0	0	0	0	0	0	0	0	0	0	0	0	0	0	0	0	0	0	0	1	0	0
1		37	5	1	2	2	10		1	1	10 13		2	7	1	3		1	2	0	0	0	0	0	0	0	0	0	1	0	0	0	0	0	0	0	0	0	0	0	0	0	0	0	0	0	1	0	0
1		39	5	1	1	1	1 3 13		1	3	1 3 13		2	2	2	3		1	2	1	0	1	0	0	0	0	0	0	0	0	0	1	0	0	0	0	0	1	0	1	0	0	0	0	0	0	0	0	0
1		31	5	1	1	1	1 11 13		1	1	1		1	2	2	1		1	2	1	0	0	0	0	0	0	0	0	0	1	0	1	0	0	0	0	0	1	0	0	0	0	0	0	0	0	0	0	0
1		38	2	1	1	1	3 13		1	3	3 10		1	1	1	3		1	2	0	0	1	0	0	0	0	0	0	0	0	0	1	0	0	0	0	0	0	0	1	0	0	0	0	0	0	1	0	0
1		19	5	1	2	2	3 13		1	1	3		2	3	2	13		1	2	0	0	1	0	0	0	0	0	0	0	0	0	1	0	0	0	0	0	0	0	1	0	0	0	0	0	0	0	0	0
1		24	5	1	2	2	11 13		1	3	11 13		5	7	5	3		1	2	0	0	0	0	0	0	0	0	0	0	1	0	1	0	0	0	0	0	0	0	0	0	0	0	0	0	0	0	1	0
1		32	6	1	1	1	11		2											0	0	0	0	0	0	0	0	0	0	1	0	0	0	0	0	0	0	0	0	0	0	0	0	0	0	0	0	0	0
1		32	5	1	1	2	8		1	3	8		2	3	2	3		1	2	0	0	0	0	0	0	0	1	0	0	0	0	0	0	0	0	0	0	0	0	0	0	0	0	0	1	0	0	0	0
3		39	3	1	1	2	3 10		1	3	5		2	2	1	3		1	3	0	0	1	0	0	0	0	0	0	1	0	0	0	0	0	0	0	0	0	0	0	0	1	0	0	0	0	0	0	0
1		19	5	1	2	2	3		1	3	3		2	7	1	3		1	3	0	0	1	0	0	0	0	0	0	0	0	0	0	0	0	0	0	0	0	0	1	0	0	0	0	0	0	0	0	0
1		20	6	1	2	2	1 13		1	3	1		2	2	1	3		1	2	1	0	0	0	0	0	0	0	0	0	0	0	1	0	0	0	0	0	1	0	0	0	0	0	0	0	0	0	0	0
1		45	6	1	2	2	10 13		2											0	0	0	0	0	0	0	0	0	1	0	0	1	0	0	0	0	0	0	0	0	0	0	0	0	0	0	0	0	0
3		46	3	1	2	2	10 11 13		1	1	10 11		2	1	1	3		1	1	0	0	0	0	0	0	0	0	0	1	1	0	1	0	0	0	0	0	0	0	0	0	0	0	0	0	0	1	1	0
1		22	5	1	2	1	3		1	3	1 3		1	2	1	3		1	2	0	0	1	0	0	0	0	0	0	0	0	0	0	0	0	0	0	0	1	0	1	0	0	0	0	0	0	0	0	0
1		26	5	1	3	3	11 13		1	1	11 13		1	2	1	2		1	1	0	0	0	0	0	0	0	0	0	0	1	0	1	0	0	0	0	0	0	0	0	0	0	0	0	0	0	0	1	0
1		41	2	3																0	0	0	0	0	0	0	0	0	0	0	0	0	0	0	0	0	0	0	0	0	0	0	0	0	0	0	0	0	0
1		26	3	1	2	2	11 13		1	3	11 13		2	2	2	3		1	2	0	0	0	0	0	0	0	0	0	0	1	0	1	0	0	0	0	0	0	0	0	0	0	0	0	0	0	0	1	0
3		53	3	1	2	3	10 12		1	3	3 10		5	2	2	3		1	2	0	0	0	0	0	0	0	0	0	1	0	1	0	0	0	0	0	0	0	0	1	0	0	0	0	0	0	1	0	0
1		19	3	1	2	2	4 6		2											0	0	0	1	0	1	0	0	0	0	0	0	0	0	0	0	0	0	0	0	0	0	0	0	0	0	0	0	0	0
1		31	5	1	2	2	1		1	3	1		2	1	1	3		1	1	1	0	0	0	0	0	0	0	0	0	0	0	0	0	0	0	0	0	1	0	0	0	0	0	0	0	0	0	0	0
1		26	5	1	2	2	3 10 13		1	1	10 13 14		2	1	1	3		1	2	0	0	1	0	0	0	0	0	0	1	0	0	1	0	0	0	0	0	0	0	0	0	0	0	0	0	0	1	0	0
1		32	3	1	2	3	13		1	3	13		2	1	2	3		1	2	0	0	0	0	0	0	0	0	0	0	0	0	1	0	0	0	0	0	0	0	0	0	0	0	0	0	0	0	0	0
1		25	5	1	1	2	10 13		1	3	13		2	1	2	13		1	2	0	0	0	0	0	0	0	0	0	1	0	0	1	0	0	0	0	0	0	0	0	0	0	0	0	0	0	0	0	0
1		34	6	1	1	1	10 13		1	1	10 13		2	1	1	3		1	2	0	0	0	0	0	0	0	0	0	1	0	0	1	0	0	0	0	0	0	0	0	0	0	0	0	0	0	1	0	0
1		22	6	1	2	2	1 10 13		1	3	1 10 13		2	3	2	3		1	3	1	0	0	0	0	0	0	0	0	1	0	0	1	0	0	0	0	0	1	0	0	0	0	0	0	0	0	1	0	0
1		28	7	1	2	2	13		1	3	13		2	2	2	3		1	2	0	0	0	0	0	0	0	0	0	0	0	0	1	0	0	0	0	0	0	0	0	0	0	0	0	0	0	0	0	0
1		38	5	1	2	2	11 13		1	3	11 13		2	2	2	3		1	1	0	0	0	0	0	0	0	0	0	0	1	0	1	0	0	0	0	0	0	0	0	0	0	0	0	0	0	0	1	0
1		22	6	1	2	2	11 12 13		1	3	6 10 13		2	2	1	3		1	2	0	0	0	0	0	0	0	0	0	0	1	1	1	0	0	0	0	0	0	0	0	0	0	1	0	0	0	1	0	0
3		60	6	1	2	2	11		1	3	11		2	2	1	3		1	1	0	0	0	0	0	0	0	0	0	0	1	0	0	0	0	0	0	0	0	0	0	0	0	0	0	0	0	0	1	0
1		46	6	1	2	2	1 3 13		1	1	1 3 13		1	1	1	3		1	1	1	0	1	0	0	0	0	0	0	0	0	0	1	0	0	0	0	0	1	0	1	0	0	0	0	0	0	0	0	0
3		60	5	1	1	2	1		1	3	1		2	2	2	3		1	1	1	0	0	0	0	0	0	0	0	0	0	0	0	0	0	0	0	0	1	0	0	0	0	0	0	0	0	0	0	0
1		37	5	1	1	2	13		1	3	1		1	2	1	1		3	2	0	0	0	0	0	0	0	0	0	0	0	0	1	0	0	0	0	0	1	0	0	0	0	0	0	0	0	0	0	0
1		24	5	1	1	2	13		1	3	13		2	1	2	3		1	1	0	0	0	0	0	0	0	0	0	0	0	0	1	0	0	0	0	0	0	0	0	0	0	0	0	0	0	0	0	0
1		33	5	1	1	2	10 11		1	1	10 11		2	1	1	3		1	2	0	0	0	0	0	0	0	0	0	1	1	0	0	0	0	0	0	0	0	0	0	0	0	0	0	0	0	1	1	0
1		24	7	1	2	2	9 11 13		1	1	9 11 13		2	2	1	3		1	3	0	0	0	0	0	0	0	0	1	0	1	0	1	0	0	0	0	0	0	0	0	0	0	0	0	0	1	0	1	0
1		33	6	1	2	2	11 13		1	1	1 11 13		2	2	2	3		1	2	0	0	0	0	0	0	0	0	0	0	1	0	1	0	0	0	0	0	1	0	0	0	0	0	0	0	0	0	1	0
1		35	5	1	2	2	11 12 13		1	3	11 13		2	2	2	3		1	2	0	0	0	0	0	0	0	0	0	0	1	1	1	0	0	0	0	0	0	0	0	0	0	0	0	0	0	0	1	0
1		31	6	1	2	2	11 13 14		1	1	11 13		2	2	1	2		1	2	0	0	0	0	0	0	0	0	0	0	1	0	1	1	0	0	0	0	0	0	0	0	0	0	0	0	0	0	1	0
1		33	6	1	1	2	1 11 13		1	1	1 11 13		1	1	1	3		1	1	1	0	0	0	0	0	0	0	0	0	1	0	1	0	0	0	0	0	1	0	0	0	0	0	0	0	0	0	1	0
1		38	7	1	2	1	1 3 4 8		1	1	1 3 13		1	2	1	3		1	1	1	0	1	1	0	0	0	1	0	0	0	0	0	0	0	0	0	0	1	0	1	0	0	0	0	0	0	0	0	0
1		37	5	1	2	2	3 11 13		1	1	3 11 13		2	2	1	2		1	2	0	0	1	0	0	0	0	0	0	0	1	0	1	0	0	0	0	0	0	0	1	0	0	0	0	0	0	0	1	0
1		30	7	1	2	2	1		1	1	1		2	2	1	3		1	1	1	0	0	0	0	0	0	0	0	0	0	0	0	0	0	0	0	0	1	0	0	0	0	0	0	0	0	0	0	0
1		28	6	1	2	2	11 13 14		1	1	3		2	2	1	3		1	2	0	0	0	0	0	0	0	0	0	0	1	0	1	1	0	0	0	0	0	0	1	0	0	0	0	0	0	0	0	0
1		28	6	1	2	2	13		1	1	13		2	2	1	3		1	1	0	0	0	0	0	0	0	0	0	0	0	0	1	0	0	0	0	0	0	0	0	0	0	0	0	0	0	0	0	0
3		58	3	2																0	0	0	0	0	0	0	0	0	0	0	0	0	0	0	0	0	0	0	0	0	0	0	0	0	0	0	0	0	0
1		36	5	1	2	1	6 7 15		1	1	6 7 15		2	2	2	3		1	2	0	0	0	0	0	1	1	0	0	0	0	0	0	0	1	0	0	0	0	0	0	0	0	1	1	0	0	0	0	0
1		28	5	1	2	2	7 13		1	3	7		2	3	2	3		1	2	0	0	0	0	0	0	1	0	0	0	0	0	1	0	0	0	0	0	0	0	0	0	0	0	1	0	0	0	0	0
1		18	5	2																0	0	0	0	0	0	0	0	0	0	0	0	0	0	0	0	0	0	0	0	0	0	0	0	0	0	0	0	0	0
1		30	6	1	2	2	13		1	3	3		2	2	2	3		1	2	0	0	0	0	0	0	0	0	0	0	0	0	1	0	0	0	0	0	0	0	1	0	0	0	0	0	0	0	0	0
1		37	3	1	2	2	3		1	1	10		2	2	2	3		2	3	0	0	1	0	0	0	0	0	0	0	0	0	0	0	0	0	0	0	0	0	0	0	0	0	0	0	0	1	0	0
1		30	6	1	2	2	3 11 13 14		1	1	3 11 13 14		1	1	1	3		1	1	0	0	1	0	0	0	0	0	0	0	1	0	1	1	0	0	0	0	0	0	1	0	0	0	0	0	0	0	1	0
1		34	7	1	1	2	13		1	1	13		2	2	1	3		1	1	0	0	0	0	0	0	0	0	0	0	0	0	1	0	0	0	0	0	0	0	0	0	0	0	0	0	0	0	0	0
3		46	3	1	2	2	1		1	1	1		2	1	2	3		1	1	1	0	0	0	0	0	0	0	0	0	0	0	0	0	0	0	0	0	1	0	0	0	0	0	0	0	0	0	0	0
1		29	6	1	2	2	13		1	3	13		5	2	2	3		1	2	0	0	0	0	0	0	0	0	0	0	0	0	1	0	0	0	0	0	0	0	0	0	0	0	0	0	0	0	0	0
1		18	3	1	2	2	8		1	3	8		2	2	2	3		3	2	0	0	0	0	0	0	0	1	0	0	0	0	0	0	0	0	0	0	0	0	0	0	0	0	0	1	0	0	0	0
1		32	6	1	2	2	1		1	3	1		1	2	1	3		1	1	1	0	0	0	0	0	0	0	0	0	0	0	0	0	0	0	0	0	1	0	0	0	0	0	0	0	0	0	0	0
1		31	5	1	2	2	13		1	3	13		1	1	1	3		1	2	0	0	0	0	0	0	0	0	0	0	0	0	1	0	0	0	0	0	0	0	0	0	0	0	0	0	0	0	0	0
1		29	5	1	1	2	1 13		1	3	1 13		2	2	2	3		1	2	1	0	0	0	0	0	0	0	0	0	0	0	1	0	0	0	0	0	1	0	0	0	0	0	0	0	0	0	0	0
1		32	7	1	1	1	1 4 11 13		1	1	1 13		1	2	1	3		1	1	1	0	0	1	0	0	0	0	0	0	1	0	1	0	0	0	0	0	1	0	0	0	0	0	0	0	0	0	0	0
1		32	5	1	2	2	13		1	3	13		2	2	2	3		1	2	0	0	0	0	0	0	0	0	0	0	0	0	1	0	0	0	0	0	0	0	0	0	0	0	0	0	0	0	0	0
1		32	6	1	2	2	10 13		1	3	11 13		1	2	2	3		1	2	0	0	0	0	0	0	0	0	0	1	0	0	1	0	0	0	0	0	0	0	0	0	0	0	0	0	0	0	1	0
1		23	5	1	2	1	13		1	3	13		5	7	2	3		1	3	0	0	0	0	0	0	0	0	0	0	0	0	1	0	0	0	0	0	0	0	0	0	0	0	0	0	0	0	0	0
1		23	6	1	2	3	13		2											0	0	0	0	0	0	0	0	0	0	0	0	1	0	0	0	0	0	0	0	0	0	0	0	0	0	0	0	0	0
1		26	4	1	3	3	11 14		2											0	0	0	0	0	0	0	0	0	0	1	0	0	1	0	0	0	0	0	0	0	0	0	0	0	0	0	0	0	0
1		27	7	1	1	2	1 4 6 8		1	1	1 3 4 8		2	2	1	4		4	2	1	0	0	1	0	1	0	1	0	0	0	0	0	0	0	0	0	0	1	0	1	1	0	0	0	1	0	0	0	0
1		30	7	1	2	2	1		2											1	0	0	0	0	0	0	0	0	0	0	0	0	0	0	0	0	0	0	0	0	0	0	0	0	0	0	0	0	0
4		58	7	1	2	2	2 10 16	เธเธขเธฒเธเธฒเธฅ เนเธฅเธฐเธเธเธ—.เนเธฃเธเธเธขเธฒเธเธฒเธฅ	2											0	1	0	0	0	0	0	0	0	1	0	0	0	0	0	1	0	0	0	0	0	0	0	0	0	0	0	0	0	0
1		34	7	1	2	2	4		1	1	4		1	1	1	4		1	2	0	0	0	1	0	0	0	0	0	0	0	0	0	0	0	0	0	0	0	0	0	1	0	0	0	0	0	0	0	0
1		30	5	1	1	2	5 12		1	1	5 10		1	1	2	5		1	1	0	0	0	0	1	0	0	0	0	0	0	1	0	0	0	0	0	0	0	0	0	0	1	0	0	0	0	1	0	0
1		28	5	1	2	2	5		2											0	0	0	0	1	0	0	0	0	0	0	0	0	0	0	0	0	0	0	0	0	0	0	0	0	0	0	0	0	0
1		27	6	1	1	1	1 5 9 10 12 13		3											1	0	0	0	1	0	0	0	1	1	0	1	1	0	0	0	0	0	0	0	0	0	0	0	0	0	0	0	0	0
5	care taker	58	7	1	2	2	3		1	1	3		1	2	1	3		1	1	0	0	1	0	0	0	0	0	0	0	0	0	0	0	0	0	0	0	0	0	1	0	0	0	0	0	0	0	0	0
1		33	6	2																0	0	0	0	0	0	0	0	0	0	0	0	0	0	0	0	0	0	0	0	0	0	0	0	0	0	0	0	0	0
3		40	3	2																0	0	0	0	0	0	0	0	0	0	0	0	0	0	0	0	0	0	0	0	0	0	0	0	0	0	0	0	0	0
1		33	4	1	1	2	4 6 7 11 12 13		3											0	0	0	1	0	1	1	0	0	0	1	1	1	0	0	0	0	0	0	0	0	0	0	0	0	0	0	0	0	0
1		36	7	1	1	2	11		1	1	5		2	2	2	3		1	1	0	0	0	0	0	0	0	0	0	0	1	0	0	0	0	0	0	0	0	0	0	0	1	0	0	0	0	0	0	0
3		46	3	3																0	0	0	0	0	0	0	0	0	0	0	0	0	0	0	0	0	0	0	0	0	0	0	0	0	0	0	0	0	0
1		31	7	1	2	3	1 9		1	1	1		1	3	1	1		1	1	1	0	0	0	0	0	0	0	1	0	0	0	0	0	0	0	0	0	1	0	0	0	0	0	0	0	0	0	0	0
1		18	5	2																0	0	0	0	0	0	0	0	0	0	0	0	0	0	0	0	0	0	0	0	0	0	0	0	0	0	0	0	0	0
1		36	5	2																0	0	0	0	0	0	0	0	0	0	0	0	0	0	0	0	0	0	0	0	0	0	0	0	0	0	0	0	0	0
1		16	4	3																0	0	0	0	0	0	0	0	0	0	0	0	0	0	0	0	0	0	0	0	0	0	0	0	0	0	0	0	0	0
5	grandparents, caretaker	61	5	2																0	0	0	0	0	0	0	0	0	0	0	0	0	0	0	0	0	0	0	0	0	0	0	0	0	0	0	0	0	0
1		22	5	1	2	2	10 11		2											0	0	0	0	0	0	0	0	0	1	1	0	0	0	0	0	0	0	0	0	0	0	0	0	0	0	0	0	0	0
1		23	6	4	2	2	7		3											0	0	0	0	0	0	1	0	0	0	0	0	0	0	0	0	0	0	0	0	0	0	0	0	0	0	0	0	0	0
1		25	5	1	2	2	9 11 13		3											0	0	0	0	0	0	0	0	1	0	1	0	1	0	0	0	0	0	0	0	0	0	0	0	0	0	0	0	0	0
1		36	7	2																0	0	0	0	0	0	0	0	0	0	0	0	0	0	0	0	0	0	0	0	0	0	0	0	0	0	0	0	0	0
3		45	3	2																0	0	0	0	0	0	0	0	0	0	0	0	0	0	0	0	0	0	0	0	0	0	0	0	0	0	0	0	0	0
1		28	5	1	3	3	8 10 11		1	1	8		2	2	2	10		1	2	0	0	0	0	0	0	0	1	0	1	1	0	0	0	0	0	0	0	0	0	0	0	0	0	0	1	0	0	0	0
1		31	5	1	2	2	3 10 11 12 13		1	1	1 5 9 10 11 12 13		2	2	2	10		1	2	0	0	1	0	0	0	0	0	0	1	1	1	1	0	0	0	0	0	1	0	0	0	1	0	0	0	1	1	1	1
4		24	5	1	1	1	4 9 11		1	1	4 10		2	2	1	5		1	2	0	0	0	1	0	0	0	0	1	0	1	0	0	0	0	0	0	0	0	0	0	1	0	0	0	0	0	1	0	0
1		39	6	1	6	3	11		3											0	0	0	0	0	0	0	0	0	0	1	0	0	0	0	0	0	0	0	0	0	0	0	0	0	0	0	0	0	0
1		30	7	1	1	2	4 6 8 9 13 14		3											0	0	0	1	0	1	0	1	1	0	0	0	1	1	0	0	0	0	0	0	0	0	0	0	0	0	0	0	0	0
1		37	7	1	2	2	1 13		1	3	1		5	2	2	13		1	2	1	0	0	0	0	0	0	0	0	0	0	0	1	0	0	0	0	0	1	0	0	0	0	0	0	0	0	0	0	0
1		19	4	2																0	0	0	0	0	0	0	0	0	0	0	0	0	0	0	0	0	0	0	0	0	0	0	0	0	0	0	0	0	0
1		31	5	1	1	2	1 13		2											1	0	0	0	0	0	0	0	0	0	0	0	1	0	0	0	0	0	0	0	0	0	0	0	0	0	0	0	0	0
1		44	7	1	3	3	15		2											0	0	0	0	0	0	0	0	0	0	0	0	0	0	1	0	0	0	0	0	0	0	0	0	0	0	0	0	0	0
1		31	4	2																0	0	0	0	0	0	0	0	0	0	0	0	0	0	0	0	0	0	0	0	0	0	0	0	0	0	0	0	0	0
1		31	4	1	1	2	7 9 11 12 13		1	1	6 7 8 9 11 13		2	2	1	13		1	2	0	0	0	0	0	0	1	0	1	0	1	1	1	0	0	0	0	0	0	0	0	0	0	1	1	1	1	0	1	0
1		29	6	1	2	2	15		3											0	0	0	0	0	0	0	0	0	0	0	0	0	0	1	0	0	0	0	0	0	0	0	0	0	0	0	0	0	0
3		28	5	3																0	0	0	0	0	0	0	0	0	0	0	0	0	0	0	0	0	0	0	0	0	0	0	0	0	0	0	0	0	0
3		48	3	1	1	1	11		2											0	0	0	0	0	0	0	0	0	0	1	0	0	0	0	0	0	0	0	0	0	0	0	0	0	0	0	0	0	0
3		52	3	1	1	2	10		3											0	0	0	0	0	0	0	0	0	1	0	0	0	0	0	0	0	0	0	0	0	0	0	0	0	0	0	0	0	0
1		29	5	1	2	3	11		1	3	11 13		1	3	2	13		1	2	0	0	0	0	0	0	0	0	0	0	1	0	0	0	0	0	0	0	0	0	0	0	0	0	0	0	0	0	1	0
1		47	6	1	3	5	1		1	1	1		2	1	1	10		1	2	1	0	0	0	0	0	0	0	0	0	0	0	0	0	0	0	0	0	1	0	0	0	0	0	0	0	0	0	0	0
1		40	3	1	4	2	10		1	1	1 2 5 10 11		1	3	1	11		1	2	0	0	0	0	0	0	0	0	0	1	0	0	0	0	0	0	0	0	1	1	0	0	1	0	0	0	0	1	1	0
1		30	7	2																0	0	0	0	0	0	0	0	0	0	0	0	0	0	0	0	0	0	0	0	0	0	0	0	0	0	0	0	0	0
1		36	4	1	2	1	1 4 6 7 10		1	1	1 2 4 11		1	1	1	11		1	2	1	0	0	1	0	1	1	0	0	1	0	0	0	0	0	0	0	0	1	1	0	1	0	0	0	0	0	0	1	0
1		31	6	1	3	2	11		3											0	0	0	0	0	0	0	0	0	0	1	0	0	0	0	0	0	0	0	0	0	0	0	0	0	0	0	0	0	0
1		30	5	3																0	0	0	0	0	0	0	0	0	0	0	0	0	0	0	0	0	0	0	0	0	0	0	0	0	0	0	0	0	0
1		30	7	2																0	0	0	0	0	0	0	0	0	0	0	0	0	0	0	0	0	0	0	0	0	0	0	0	0	0	0	0	0	0
1		22	4	2																0	0	0	0	0	0	0	0	0	0	0	0	0	0	0	0	0	0	0	0	0	0	0	0	0	0	0	0	0	0
1		30	7	2																0	0	0	0	0	0	0	0	0	0	0	0	0	0	0	0	0	0	0	0	0	0	0	0	0	0	0	0	0	0
1		18	5	2																0	0	0	0	0	0	0	0	0	0	0	0	0	0	0	0	0	0	0	0	0	0	0	0	0	0	0	0	0	0
1		27	5	1	2	2	11 12 13		2											0	0	0	0	0	0	0	0	0	0	1	1	1	0	0	0	0	0	0	0	0	0	0	0	0	0	0	0	0	0
1		28	5	1	1	1	8 10		1	1	1 3 8 10 11 13		1	2	1	11		1	2	0	0	0	0	0	0	0	1	0	1	0	0	0	0	0	0	0	0	1	0	1	0	0	0	0	1	0	1	1	0
1		40	4	1	1	1	6 7 8 9 10 11 12 13 14		1	1	5 6 7 8 9 11		1	1	1	8		1	1	0	0	0	0	0	1	1	1	1	1	1	1	1	1	0	0	0	0	0	0	0	0	1	1	1	1	1	0	1	0
1		30	5	1	1	1	1 9		3											1	0	0	0	0	0	0	0	1	0	0	0	0	0	0	0	0	0	0	0	0	0	0	0	0	0	0	0	0	0
1		22	6	1	2	3	1		1	1	1 7 8 9		1	2	2	1		1	2	1	0	0	0	0	0	0	0	0	0	0	0	0	0	0	0	0	0	1	0	0	0	0	0	1	1	1	0	0	0
1		27	7	1	1	2	9 13		1	1	5 13		2	2	1	10		1	2	0	0	0	0	0	0	0	0	1	0	0	0	1	0	0	0	0	0	0	0	0	0	1	0	0	0	0	0	0	0
1		30	5	1	1	2	10		3											0	0	0	0	0	0	0	0	0	1	0	0	0	0	0	0	0	0	0	0	0	0	0	0	0	0	0	0	0	0
1		27	7	1	2	2	2 6 11 12 13 14		1	1	3 9 11 14		2	3	2	3		1	2	0	1	0	0	0	1	0	0	0	0	1	1	1	1	0	0	0	0	0	0	1	0	0	0	0	0	1	0	1	0
1		32	5	1	2	2	9 10 11 12		1	1	1 3 4 9 10 11 13 14		1	1	1	3		1	2	0	0	0	0	0	0	0	0	1	1	1	1	0	0	0	0	0	0	1	0	1	1	0	0	0	0	1	1	1	0
1		20	4	2																0	0	0	0	0	0	0	0	0	0	0	0	0	0	0	0	0	0	0	0	0	0	0	0	0	0	0	0	0	0
1		20	5	1	1	1	7		2											0	0	0	0	0	0	1	0	0	0	0	0	0	0	0	0	0	0	0	0	0	0	0	0	0	0	0	0	0	0
5	uncle	31	7	2																0	0	0	0	0	0	0	0	0	0	0	0	0	0	0	0	0	0	0	0	0	0	0	0	0	0	0	0	0	0
1		28	5	1	1	1	10		1	2	5		2	3	2	5		4	1	0	0	0	0	0	0	0	0	0	1	0	0	0	0	0	0	0	0	0	0	0	0	1	0	0	0	0	0	0	0
1		27	7	1	1	5	10		1	1	8		2	3	1	1		4	1	0	0	0	0	0	0	0	0	0	1	0	0	0	0	0	0	0	0	0	0	0	0	0	0	0	1	0	0	0	0
5	aunt	46	3	2																0	0	0	0	0	0	0	0	0	0	0	0	0	0	0	0	0	0	0	0	0	0	0	0	0	0	0	0	0	0
1		36	7	1	2	1	11 13		1	1	3		2	3	1	11		1	2	0	0	0	0	0	0	0	0	0	0	1	0	1	0	0	0	0	0	0	0	1	0	0	0	0	0	0	0	0	0
1		30	5	1	1	2	5 10 11 13		2											0	0	0	0	1	0	0	0	0	1	1	0	1	0	0	0	0	0	0	0	0	0	0	0	0	0	0	0	0	0
3		50	6	1	1	1	1 7 10 14		1	1	1 10 11 12		1	2	1	10		1	1	1	0	0	0	0	0	1	0	0	1	0	0	0	1	0	0	0	0	1	0	0	0	0	0	0	0	0	1	1	1
1		24	4	2																0	0	0	0	0	0	0	0	0	0	0	0	0	0	0	0	0	0	0	0	0	0	0	0	0	0	0	0	0	0
1		18	5	2																0	0	0	0	0	0	0	0	0	0	0	0	0	0	0	0	0	0	0	0	0	0	0	0	0	0	0	0	0	0
3		50	3	1	2	2	10		2											0	0	0	0	0	0	0	0	0	1	0	0	0	0	0	0	0	0	0	0	0	0	0	0	0	0	0	0	0	0
1		29	7	1	2	2	4 7 9 14		1	3	4 7 14		2	3	2	10		1	1	0	0	0	1	0	0	1	0	1	0	0	0	0	1	0	0	0	0	0	0	0	1	0	0	1	0	0	0	0	0
1		33	5	1	1	1	11		1	1	5		2	2	1	5		1	2	0	0	0	0	0	0	0	0	0	0	1	0	0	0	0	0	0	0	0	0	0	0	1	0	0	0	0	0	0	0
1		25	6	2																0	0	0	0	0	0	0	0	0	0	0	0	0	0	0	0	0	0	0	0	0	0	0	0	0	0	0	0	0	0
1		30	7	1	2	3	9		3											0	0	0	0	0	0	0	0	1	0	0	0	0	0	0	0	0	0	0	0	0	0	0	0	0	0	0	0	0	0
1		34	5	1	1	2	3 8 10 11 12 13 14		1	1	3 7 8 9 12 13 14		2	2	1	3		1	2	0	0	1	0	0	0	0	1	0	1	1	1	1	1	0	0	0	0	0	0	1	0	0	0	1	1	1	0	0	1
1		39	6	1	2	2	1 2 9 11		1	1	1 3 4 8		1	2	1	4		1	2	1	1	0	0	0	0	0	0	1	0	1	0	0	0	0	0	0	0	1	0	1	1	0	0	0	1	0	0	0	0
1		32	3	1	1	1	11		1	1	11		2	2	2	9		1	2	0	0	0	0	0	0	0	0	0	0	1	0	0	0	0	0	0	0	0	0	0	0	0	0	0	0	0	0	1	0
1		32	7	2																0	0	0	0	0	0	0	0	0	0	0	0	0	0	0	0	0	0	0	0	0	0	0	0	0	0	0	0	0	0
3		58	3	1	2	4	10 11		2											0	0	0	0	0	0	0	0	0	1	1	0	0	0	0	0	0	0	0	0	0	0	0	0	0	0	0	0	0	0
1		41	3	1	4	5	10		3											0	0	0	0	0	0	0	0	0	1	0	0	0	0	0	0	0	0	0	0	0	0	0	0	0	0	0	0	0	0
1		41	6	1	1	3	10 11		3											0	0	0	0	0	0	0	0	0	1	1	0	0	0	0	0	0	0	0	0	0	0	0	0	0	0	0	0	0	0
1		37	1	1	2	2	11		2											0	0	0	0	0	0	0	0	0	0	1	0	0	0	0	0	0	0	0	0	0	0	0	0	0	0	0	0	0	0
1		37	6	1	3	2	10 11		3											0	0	0	0	0	0	0	0	0	1	1	0	0	0	0	0	0	0	0	0	0	0	0	0	0	0	0	0	0	0
1		38	7	1	1	1	1 4 6 8 9		1	3	1 4 10		1	2	1	1		1	1	1	0	0	1	0	1	0	1	1	0	0	0	0	0	0	0	0	0	1	0	0	1	0	0	0	0	0	1	0	0
1		26	5	1	2	2	7		2											0	0	0	0	0	0	1	0	0	0	0	0	0	0	0	0	0	0	0	0	0	0	0	0	0	0	0	0	0	0
1		25	6	1	2	2	4 6 7 8 9 10 11 13		1	1	1 2 4		1	3	2	2		1	1	0	0	0	1	0	1	1	1	1	1	1	0	1	0	0	0	0	0	1	1	0	1	0	0	0	0	0	0	0	0
1		28	6	2																0	0	0	0	0	0	0	0	0	0	0	0	0	0	0	0	0	0	0	0	0	0	0	0	0	0	0	0	0	0
1		26	7	1	1	2	1 7 8 9		3											1	0	0	0	0	0	1	1	1	0	0	0	0	0	0	0	0	0	0	0	0	0	0	0	0	0	0	0	0	0
1		20	4	1	2	2	6 7 8 9 10 14		2											0	0	0	0	0	1	1	1	1	1	0	0	0	1	0	0	0	0	0	0	0	0	0	0	0	0	0	0	0	0
1		21	5	1	1	3	6 7 8 9 10		2											0	0	0	0	0	1	1	1	1	1	0	0	0	0	0	0	0	0	0	0	0	0	0	0	0	0	0	0	0	0
1		39	5	1	2	2	6 8		1	1	5		2	2	1	10		1	2	0	0	0	0	0	1	0	1	0	0	0	0	0	0	0	0	0	0	0	0	0	0	1	0	0	0	0	0	0	0
1		19	5	1	1	1	1		1	1	1		1	1	1	1		1	1	1	0	0	0	0	0	0	0	0	0	0	0	0	0	0	0	0	0	1	0	0	0	0	0	0	0	0	0	0	0
1		31	7	2																0	0	0	0	0	0	0	0	0	0	0	0	0	0	0	0	0	0	0	0	0	0	0	0	0	0	0	0	0	0
5	staff at Ban Metta	22	5	1	1	2	11 13		1	1	13		2	2	2	3		1	1	0	0	0	0	0	0	0	0	0	0	1	0	1	0	0	0	0	0	0	0	0	0	0	0	0	0	0	0	0	0
1		31	7	1	2	2	9 11 13		2											0	0	0	0	0	0	0	0	1	0	1	0	1	0	0	0	0	0	0	0	0	0	0	0	0	0	0	0	0	0
1		27	7	2																0	0	0	0	0	0	0	0	0	0	0	0	0	0	0	0	0	0	0	0	0	0	0	0	0	0	0	0	0	0
5	staff at Ban Danthong	59	7	1	2	2	1 2 3 4 5 6 7 8 9 10 11 12 13 14 15		1	1	1 2 3 4 5 6 7 8 9 10 11 12 13 14 15		2	2	1	3		1	1	1	1	1	1	1	1	1	1	1	1	1	1	1	1	1	0	0	0	1	1	1	1	1	1	1	1	1	1	1	1
1		34	7	1	1	2	4 9 11		1	1	3 9 11 12		3	3	2	14		1	2	0	0	0	1	0	0	0	0	1	0	1	0	0	0	0	0	0	0	0	0	1	0	0	0	0	0	1	0	1	1
4		48	5	2																0	0	0	0	0	0	0	0	0	0	0	0	0	0	0	0	0	0	0	0	0	0	0	0	0	0	0	0	0	0
1		34	7	1	2	2	3 4 10 11		1	1	3 4 10 11		1	2	1	4		1	2	0	0	1	1	0	0	0	0	0	1	1	0	0	0	0	0	0	0	0	0	1	1	0	0	0	0	0	1	1	0
1		39	2	2																0	0	0	0	0	0	0	0	0	0	0	0	0	0	0	0	0	0	0	0	0	0	0	0	0	0	0	0	0	0
1		32	5	2																0	0	0	0	0	0	0	0	0	0	0	0	0	0	0	0	0	0	0	0	0	0	0	0	0	0	0	0	0	0
3		53	3	3																0	0	0	0	0	0	0	0	0	0	0	0	0	0	0	0	0	0	0	0	0	0	0	0	0	0	0	0	0	0
3		47	2	3																0	0	0	0	0	0	0	0	0	0	0	0	0	0	0	0	0	0	0	0	0	0	0	0	0	0	0	0	0	0
1		24	1	3																0	0	0	0	0	0	0	0	0	0	0	0	0	0	0	0	0	0	0	0	0	0	0	0	0	0	0	0	0	0
1		24	6	1	2	2	3		1	1	3 7 8 9 10		1	2	1	3		1	2	0	0	1	0	0	0	0	0	0	0	0	0	0	0	0	0	0	0	0	0	1	0	0	0	1	1	1	1	0	0
1		24	6	1	2	2	3 7		1	1	3		1	2	1	3		1	2	0	0	1	0	0	0	1	0	0	0	0	0	0	0	0	0	0	0	0	0	1	0	0	0	0	0	0	0	0	0
1		40	7	1	2	1	3 9 13		1	1	3 13		1	1	1	3		1	2	0	0	1	0	0	0	0	0	1	0	0	0	1	0	0	0	0	0	0	0	1	0	0	0	0	0	0	0	0	0
1		36	3	3																0	0	0	0	0	0	0	0	0	0	0	0	0	0	0	0	0	0	0	0	0	0	0	0	0	0	0	0	0	0
1		29	7	1	2	2	1 3 9 13		1	1	1 3		1	1	1	3		1	1	1	0	1	0	0	0	0	0	1	0	0	0	1	0	0	0	0	0	1	0	1	0	0	0	0	0	0	0	0	0
3		60	7	1	2	2	3		1	1	1 3		1	1	1	1		1	1	0	0	1	0	0	0	0	0	0	0	0	0	0	0	0	0	0	0	1	0	1	0	0	0	0	0	0	0	0	0
1		20	3	2																0	0	0	0	0	0	0	0	0	0	0	0	0	0	0	0	0	0	0	0	0	0	0	0	0	0	0	0	0	0
1		24	1	3																0	0	0	0	0	0	0	0	0	0	0	0	0	0	0	0	0	0	0	0	0	0	0	0	0	0	0	0	0	0
1		25	6	1	2	2	3 13		1	1	13		1	1	1	3		1	2	0	0	1	0	0	0	0	0	0	0	0	0	1	0	0	0	0	0	0	0	0	0	0	0	0	0	0	0	0	0
1		20	1	2																0	0	0	0	0	0	0	0	0	0	0	0	0	0	0	0	0	0	0	0	0	0	0	0	0	0	0	0	0	0
1		43	5	1	2	1	3 13		1	1	3		1	1	1	3		1	2	0	0	1	0	0	0	0	0	0	0	0	0	1	0	0	0	0	0	0	0	1	0	0	0	0	0	0	0	0	0
1		25	7	1	2	2	1 3 9 13		1	1	1 3 9 13		1	1	1	3		1	1	1	0	1	0	0	0	0	0	1	0	0	0	1	0	0	0	0	0	1	0	1	0	0	0	0	0	1	0	0	0
1		37	3	3																0	0	0	0	0	0	0	0	0	0	0	0	0	0	0	0	0	0	0	0	0	0	0	0	0	0	0	0	0	0
3		34	1	2																0	0	0	0	0	0	0	0	0	0	0	0	0	0	0	0	0	0	0	0	0	0	0	0	0	0	0	0	0	0
1		41	7	1	1	1	1 3		1	1	1 3		1	1	1	1		1	1	1	0	1	0	0	0	0	0	0	0	0	0	0	0	0	0	0	0	1	0	1	0	0	0	0	0	0	0	0	0
1		22	5	2																0	0	0	0	0	0	0	0	0	0	0	0	0	0	0	0	0	0	0	0	0	0	0	0	0	0	0	0	0	0
1		25	5	1	2	2	2 13		1	1	3 9		1	1	1	3		1	2	0	1	0	0	0	0	0	0	0	0	0	0	1	0	0	0	0	0	0	0	1	0	0	0	0	0	1	0	0	0
1		22	5	1	2	2	3		1	1	3		1	1	1	3		1	2	0	0	1	0	0	0	0	0	0	0	0	0	0	0	0	0	0	0	0	0	1	0	0	0	0	0	0	0	0	0
3		58	1	2																0	0	0	0	0	0	0	0	0	0	0	0	0	0	0	0	0	0	0	0	0	0	0	0	0	0	0	0	0	0
1		23	3	1	2	2	3		1	1	3		1	1	1	3		1	1	0	0	1	0	0	0	0	0	0	0	0	0	0	0	0	0	0	0	0	0	1	0	0	0	0	0	0	0	0	0
1		25	5	1	2	2	3 13		1	1	3 13		1	1	1	3		1	2	0	0	1	0	0	0	0	0	0	0	0	0	1	0	0	0	0	0	0	0	1	0	0	0	0	0	0	0	0	0
1		31	5	1	1	2	3 13		1	1	3		1	1	1	3		1	2	0	0	1	0	0	0	0	0	0	0	0	0	1	0	0	0	0	0	0	0	1	0	0	0	0	0	0	0	0	0
1		30	1	2																0	0	0	0	0	0	0	0	0	0	0	0	0	0	0	0	0	0	0	0	0	0	0	0	0	0	0	0	0	0
1		22	1	2																0	0	0	0	0	0	0	0	0	0	0	0	0	0	0	0	0	0	0	0	0	0	0	0	0	0	0	0	0	0
1		30	1	2																0	0	0	0	0	0	0	0	0	0	0	0	0	0	0	0	0	0	0	0	0	0	0	0	0	0	0	0	0	0
1		32	1	2																0	0	0	0	0	0	0	0	0	0	0	0	0	0	0	0	0	0	0	0	0	0	0	0	0	0	0	0	0	0
4		40	5	1	2	2	1 3		1	1	1 3		1	1	1	3		1	2	1	0	1	0	0	0	0	0	0	0	0	0	0	0	0	0	0	0	1	0	1	0	0	0	0	0	0	0	0	0
1		36	7	1	2	1	3		1	1	3 13		1	1	1	3		1	2	0	0	1	0	0	0	0	0	0	0	0	0	0	0	0	0	0	0	0	0	1	0	0	0	0	0	0	0	0	0
1		23	3	2																0	0	0	0	0	0	0	0	0	0	0	0	0	0	0	0	0	0	0	0	0	0	0	0	0	0	0	0	0	0
1		36	1	2																0	0	0	0	0	0	0	0	0	0	0	0	0	0	0	0	0	0	0	0	0	0	0	0	0	0	0	0	0	0
1		33	1	2																0	0	0	0	0	0	0	0	0	0	0	0	0	0	0	0	0	0	0	0	0	0	0	0	0	0	0	0	0	0
1		32	1	2																0	0	0	0	0	0	0	0	0	0	0	0	0	0	0	0	0	0	0	0	0	0	0	0	0	0	0	0	0	0
1		36	1	3																0	0	0	0	0	0	0	0	0	0	0	0	0	0	0	0	0	0	0	0	0	0	0	0	0	0	0	0	0	0
1		32	7	1	1	2	3 13		1	1	3		1	1	1	3		1	2	0	0	1	0	0	0	0	0	0	0	0	0	1	0	0	0	0	0	0	0	1	0	0	0	0	0	0	0	0	0
1		23	1	2																0	0	0	0	0	0	0	0	0	0	0	0	0	0	0	0	0	0	0	0	0	0	0	0	0	0	0	0	0	0
1		29	6	1	1	1	3 13		1	1	3		1	1	1	3		1	1	0	0	1	0	0	0	0	0	0	0	0	0	1	0	0	0	0	0	0	0	1	0	0	0	0	0	0	0	0	0
1		25	6	1	1	1	3 7 8 9 13		1	1	3		1	1	1	3		1	1	0	0	1	0	0	0	1	1	1	0	0	0	1	0	0	0	0	0	0	0	1	0	0	0	0	0	0	0	0	0
1		28	7	1	1	1	3 9 13		1	1	3		1	1	1	3		1	1	0	0	1	0	0	0	0	0	1	0	0	0	1	0	0	0	0	0	0	0	1	0	0	0	0	0	0	0	0	0
1		22	5	1	1	1	3 10 11 13		1	1	3 13		1	1	1	3		1	2	0	0	1	0	0	0	0	0	0	1	1	0	1	0	0	0	0	0	0	0	1	0	0	0	0	0	0	0	0	0
1		27	5	1	1	1	3		1	1	3		1	1	1	3		1	2	0	0	1	0	0	0	0	0	0	0	0	0	0	0	0	0	0	0	0	0	1	0	0	0	0	0	0	0	0	0
3		52	3	2																0	0	0	0	0	0	0	0	0	0	0	0	0	0	0	0	0	0	0	0	0	0	0	0	0	0	0	0	0	0
1		33	7	2																0	0	0	0	0	0	0	0	0	0	0	0	0	0	0	0	0	0	0	0	0	0	0	0	0	0	0	0	0	0
1		26	6	1	2	2	3		1	1	3		2	2	1	4		1	1	0	0	1	0	0	0	0	0	0	0	0	0	0	0	0	0	0	0	0	0	1	0	0	0	0	0	0	0	0	0
1		31	6	1	2	2	3 13		1	1	3		1	1	2	3		1	2	0	0	1	0	0	0	0	0	0	0	0	0	1	0	0	0	0	0	0	0	1	0	0	0	0	0	0	0	0	0
1		30	7	1	2	2	3 13		1	1	3		1	1	1	3		1	1	0	0	1	0	0	0	0	0	0	0	0	0	1	0	0	0	0	0	0	0	1	0	0	0	0	0	0	0	0	0
1		21	1	2																0	0	0	0	0	0	0	0	0	0	0	0	0	0	0	0	0	0	0	0	0	0	0	0	0	0	0	0	0	0
1		30	6	1	1	1	3 13		1	1	3		1	2	1	3		1	2	0	0	1	0	0	0	0	0	0	0	0	0	1	0	0	0	0	0	0	0	1	0	0	0	0	0	0	0	0	0
1		31	7	1	1	1	2 3		1	1	3		1	1	1	3		1	1	0	1	1	0	0	0	0	0	0	0	0	0	0	0	0	0	0	0	0	0	1	0	0	0	0	0	0	0	0	0
1		30	6	1	2	3	3 8 13		1	1	3		1	2	2	3		1	1	0	0	1	0	0	0	0	1	0	0	0	0	1	0	0	0	0	0	0	0	1	0	0	0	0	0	0	0	0	0
1		35	6	1	1	1	3 8 13		1	3	3		1	2	1	3		1	2	0	0	1	0	0	0	0	1	0	0	0	0	1	0	0	0	0	0	0	0	1	0	0	0	0	0	0	0	0	0
1		36	7	1	2	1	3		1	1	3		1	1	1	3		1	1	0	0	1	0	0	0	0	0	0	0	0	0	0	0	0	0	0	0	0	0	1	0	0	0	0	0	0	0	0	0
1		32	6	1	2	2	3		1	1	3		1	2	1	3		1	1	0	0	1	0	0	0	0	0	0	0	0	0	0	0	0	0	0	0	0	0	1	0	0	0	0	0	0	0	0	0
1		27	6	1	1	1	1 3		1	1	1 3		1	1	1	3		1	1	1	0	1	0	0	0	0	0	0	0	0	0	0	0	0	0	0	0	1	0	1	0	0	0	0	0	0	0	0	0
1		25	2	2																0	0	0	0	0	0	0	0	0	0	0	0	0	0	0	0	0	0	0	0	0	0	0	0	0	0	0	0	0	0
1		28	1	2																0	0	0	0	0	0	0	0	0	0	0	0	0	0	0	0	0	0	0	0	0	0	0	0	0	0	0	0	0	0
1		27	3	2																0	0	0	0	0	0	0	0	0	0	0	0	0	0	0	0	0	0	0	0	0	0	0	0	0	0	0	0	0	0
3		50	1	2																0	0	0	0	0	0	0	0	0	0	0	0	0	0	0	0	0	0	0	0	0	0	0	0	0	0	0	0	0	0
1		24	5	1	1	1	3		2											0	0	1	0	0	0	0	0	0	0	0	0	0	0	0	0	0	0	0	0	0	0	0	0	0	0	0	0	0	0
1		26	5	1	1	1	3		1	1	3		1	1	1	3		1	2	0	0	1	0	0	0	0	0	0	0	0	0	0	0	0	0	0	0	0	0	1	0	0	0	0	0	0	0	0	0
1		33	6	1	1	1	3		2											0	0	1	0	0	0	0	0	0	0	0	0	0	0	0	0	0	0	0	0	0	0	0	0	0	0	0	0	0	0
1		24	1	2																0	0	0	0	0	0	0	0	0	0	0	0	0	0	0	0	0	0	0	0	0	0	0	0	0	0	0	0	0	0
1		25	6	1	2	2	3		1	1	3		1	1	1	3		1	2	0	0	1	0	0	0	0	0	0	0	0	0	0	0	0	0	0	0	0	0	1	0	0	0	0	0	0	0	0	0
1		29	6	1	1	1	3		1	1	3		1	1	1	3		1	1	0	0	1	0	0	0	0	0	0	0	0	0	0	0	0	0	0	0	0	0	1	0	0	0	0	0	0	0	0	0
1		27	5	2																0	0	0	0	0	0	0	0	0	0	0	0	0	0	0	0	0	0	0	0	0	0	0	0	0	0	0	0	0	0
1		24	5	1	2	2	3		1	1	3		1	1	1	3		1	2	0	0	1	0	0	0	0	0	0	0	0	0	0	0	0	0	0	0	0	0	1	0	0	0	0	0	0	0	0	0
1		27	5	1	1	1	3		2											0	0	1	0	0	0	0	0	0	0	0	0	0	0	0	0	0	0	0	0	0	0	0	0	0	0	0	0	0	0
1		21	1	2																0	0	0	0	0	0	0	0	0	0	0	0	0	0	0	0	0	0	0	0	0	0	0	0	0	0	0	0	0	0
1		22	5	1	1	1	3		1	1	3		1	1	1	3		1	2	0	0	1	0	0	0	0	0	0	0	0	0	0	0	0	0	0	0	0	0	1	0	0	0	0	0	0	0	0	0
1		20	5	2																0	0	0	0	0	0	0	0	0	0	0	0	0	0	0	0	0	0	0	0	0	0	0	0	0	0	0	0	0	0
1		25	5	2																0	0	0	0	0	0	0	0	0	0	0	0	0	0	0	0	0	0	0	0	0	0	0	0	0	0	0	0	0	0
1		24	6	1	2	2	3		1	1	3		2	1	1	3		1	1	0	0	1	0	0	0	0	0	0	0	0	0	0	0	0	0	0	0	0	0	1	0	0	0	0	0	0	0	0	0
3		48	3	2																0	0	0	0	0	0	0	0	0	0	0	0	0	0	0	0	0	0	0	0	0	0	0	0	0	0	0	0	0	0
1		23	5	3																0	0	0	0	0	0	0	0	0	0	0	0	0	0	0	0	0	0	0	0	0	0	0	0	0	0	0	0	0	0
1		33	4	3																0	0	0	0	0	0	0	0	0	0	0	0	0	0	0	0	0	0	0	0	0	0	0	0	0	0	0	0	0	0
1		23	5	1	2	3	3		1	1	3		1	1	1	3		1	2	0	0	1	0	0	0	0	0	0	0	0	0	0	0	0	0	0	0	0	0	1	0	0	0	0	0	0	0	0	0
1		32	1	2																0	0	0	0	0	0	0	0	0	0	0	0	0	0	0	0	0	0	0	0	0	0	0	0	0	0	0	0	0	0
1		21	3	3																0	0	0	0	0	0	0	0	0	0	0	0	0	0	0	0	0	0	0	0	0	0	0	0	0	0	0	0	0	0
1		32	7	1	1	1	3		1	1	3		1	1	1	3		1	1	0	0	1	0	0	0	0	0	0	0	0	0	0	0	0	0	0	0	0	0	1	0	0	0	0	0	0	0	0	0
1		32	6	1	2	2	3 13		1	1	3		1	1	1	3		1	1	0	0	1	0	0	0	0	0	0	0	0	0	1	0	0	0	0	0	0	0	1	0	0	0	0	0	0	0	0	0
1		23	6	1	2	2	3		1	1	3		1	1	1	3		1	2	0	0	1	0	0	0	0	0	0	0	0	0	0	0	0	0	0	0	0	0	1	0	0	0	0	0	0	0	0	0
3		50	3	3																0	0	0	0	0	0	0	0	0	0	0	0	0	0	0	0	0	0	0	0	0	0	0	0	0	0	0	0	0	0
1		38	5	3																0	0	0	0	0	0	0	0	0	0	0	0	0	0	0	0	0	0	0	0	0	0	0	0	0	0	0	0	0	0
1		32	5	3																0	0	0	0	0	0	0	0	0	0	0	0	0	0	0	0	0	0	0	0	0	0	0	0	0	0	0	0	0	0
1		22	1	3																0	0	0	0	0	0	0	0	0	0	0	0	0	0	0	0	0	0	0	0	0	0	0	0	0	0	0	0	0	0
1		32	6	1	2	3	3		1	1	3		1	1	1	3		1	1	0	0	1	0	0	0	0	0	0	0	0	0	0	0	0	0	0	0	0	0	1	0	0	0	0	0	0	0	0	0
1		33	5	1	2	3	3		1	1	3		1	1	1	3		1	2	0	0	1	0	0	0	0	0	0	0	0	0	0	0	0	0	0	0	0	0	1	0	0	0	0	0	0	0	0	0
1		21	3	3																0	0	0	0	0	0	0	0	0	0	0	0	0	0	0	0	0	0	0	0	0	0	0	0	0	0	0	0	0	0
1		32	3	3																0	0	0	0	0	0	0	0	0	0	0	0	0	0	0	0	0	0	0	0	0	0	0	0	0	0	0	0	0	0
1		25	5	3																0	0	0	0	0	0	0	0	0	0	0	0	0	0	0	0	0	0	0	0	0	0	0	0	0	0	0	0	0	0
1		33	7	1	2	1	3		1	1	3		1	1	1	3		1	1	0	0	1	0	0	0	0	0	0	0	0	0	0	0	0	0	0	0	0	0	1	0	0	0	0	0	0	0	0	0
1		30	3	3																0	0	0	0	0	0	0	0	0	0	0	0	0	0	0	0	0	0	0	0	0	0	0	0	0	0	0	0	0	0
1		22	5	1	2	1	3		1	1	3		1	1	1	3		1	2	0	0	1	0	0	0	0	0	0	0	0	0	0	0	0	0	0	0	0	0	1	0	0	0	0	0	0	0	0	0
3		55	3	3																0	0	0	0	0	0	0	0	0	0	0	0	0	0	0	0	0	0	0	0	0	0	0	0	0	0	0	0	0	0
4		51	3	3																0	0	0	0	0	0	0	0	0	0	0	0	0	0	0	0	0	0	0	0	0	0	0	0	0	0	0	0	0	0
1		28	5	1	2	2	13		1	1	13		1	1	2	3		1	2	0	0	0	0	0	0	0	0	0	0	0	0	1	0	0	0	0	0	0	0	0	0	0	0	0	0	0	0	0	0
1		34	5	1	3	3	1 10 11 13		1	3	1 6 11 13		2	3	5	1		1	2	1	0	0	0	0	0	0	0	0	1	1	0	1	0	0	0	0	0	1	0	0	0	0	1	0	0	0	0	1	0
1		30	5	1	2	2	9		1	2	9		2	3	1	10		1	2	0	0	0	0	0	0	0	0	1	0	0	0	0	0	0	0	0	0	0	0	0	0	0	0	0	0	1	0	0	0
1		43	5	1	2	2	6 8 10 14		1	1	3 6 8 10 11		2	2	2	3		1	2	0	0	0	0	0	1	0	1	0	1	0	0	0	1	0	0	0	0	0	0	1	0	0	1	0	1	0	1	1	0
1		28	5	1	1	1	3 10 14		1	1	3 10 14		1	1	1	3		1	2	0	0	1	0	0	0	0	0	0	1	0	0	0	1	0	0	0	0	0	0	1	0	0	0	0	0	0	1	0	0
1		39	7	1	2	2	8		1	1	1 8		2	2	1	3		1	2	0	0	0	0	0	0	0	1	0	0	0	0	0	0	0	0	0	0	1	0	0	0	0	0	0	1	0	0	0	0
1		28	5	1	1	2	1 9 10 11 12 13		1	1	7 8 10 11 14		2	2	1	3		1	2	1	0	0	0	0	0	0	0	1	1	1	1	1	0	0	0	0	0	0	0	0	0	0	0	1	1	0	1	1	0
1		28	7	1	1	2	1 3 10		1	1	1 3 6 8 9 11 12 13 14		1	1	1	3		1	1	1	0	1	0	0	0	0	0	0	1	0	0	0	0	0	0	0	0	1	0	1	0	0	1	0	1	1	0	1	1
3		52	5	2																0	0	0	0	0	0	0	0	0	0	0	0	0	0	0	0	0	0	0	0	0	0	0	0	0	0	0	0	0	0
1		25	5	1	3	3	11 14		1	3	11		5	3	1	3		1	2	0	0	0	0	0	0	0	0	0	0	1	0	0	1	0	0	0	0	0	0	0	0	0	0	0	0	0	0	1	0
1		29	5	1	1	2	9 13		1	1	9 13		2	2	1	3		1	1	0	0	0	0	0	0	0	0	1	0	0	0	1	0	0	0	0	0	0	0	0	0	0	0	0	0	1	0	0	0
1		24	5	1	1	1	13		2											0	0	0	0	0	0	0	0	0	0	0	0	1	0	0	0	0	0	0	0	0	0	0	0	0	0	0	0	0	0
1		18	3	1	1	1	13		2											0	0	0	0	0	0	0	0	0	0	0	0	1	0	0	0	0	0	0	0	0	0	0	0	0	0	0	0	0	0
3		40	5	2																0	0	0	0	0	0	0	0	0	0	0	0	0	0	0	0	0	0	0	0	0	0	0	0	0	0	0	0	0	0
1		29	7	1	1	1	9 13		1	1	9 13		2	2	1	13		1	2	0	0	0	0	0	0	0	0	1	0	0	0	1	0	0	0	0	0	0	0	0	0	0	0	0	0	1	0	0	0
1		24	5	1	1	1	3 9 10 13 14		1	1	2 9 10 13 14		2	1	2	3		1	2	0	0	1	0	0	0	0	0	1	1	0	0	1	1	0	0	0	0	0	1	0	0	0	0	0	0	1	1	0	0
3		52	6	1	1	1	1 9 13		1	1	1 9 13		3	3	2	2		3	2	1	0	0	0	0	0	0	0	1	0	0	0	1	0	0	0	0	0	1	0	0	0	0	0	0	0	1	0	0	0
1		18	5	2																0	0	0	0	0	0	0	0	0	0	0	0	0	0	0	0	0	0	0	0	0	0	0	0	0	0	0	0	0	0
1		29	5	2																0	0	0	0	0	0	0	0	0	0	0	0	0	0	0	0	0	0	0	0	0	0	0	0	0	0	0	0	0	0
1		16	3	2																0	0	0	0	0	0	0	0	0	0	0	0	0	0	0	0	0	0	0	0	0	0	0	0	0	0	0	0	0	0
3		46	3	2																0	0	0	0	0	0	0	0	0	0	0	0	0	0	0	0	0	0	0	0	0	0	0	0	0	0	0	0	0	0
1		25	7	1	1	1	3 9 13		1	1	3 9 13		2	2	1	3		1	2	0	0	1	0	0	0	0	0	1	0	0	0	1	0	0	0	0	0	0	0	1	0	0	0	0	0	1	0	0	0
1		24	1	2																0	0	0	0	0	0	0	0	0	0	0	0	0	0	0	0	0	0	0	0	0	0	0	0	0	0	0	0	0	0
1		23	5	2																0	0	0	0	0	0	0	0	0	0	0	0	0	0	0	0	0	0	0	0	0	0	0	0	0	0	0	0	0	0
1		39	5	2																0	0	0	0	0	0	0	0	0	0	0	0	0	0	0	0	0	0	0	0	0	0	0	0	0	0	0	0	0	0
1		27	2	2																0	0	0	0	0	0	0	0	0	0	0	0	0	0	0	0	0	0	0	0	0	0	0	0	0	0	0	0	0	0
1		35	5	2																0	0	0	0	0	0	0	0	0	0	0	0	0	0	0	0	0	0	0	0	0	0	0	0	0	0	0	0	0	0
1		38	6	1	2	2	1 3 9 13 14		1	1	1 3 9 13 14		2	2	1	1		1	1	1	0	1	0	0	0	0	0	1	0	0	0	1	1	0	0	0	0	1	0	1	0	0	0	0	0	1	0	0	0
1		38	5	1	2	2	3 9 13		1	1	3 9 13		2	2	1	3		1	2	0	0	1	0	0	0	0	0	1	0	0	0	1	0	0	0	0	0	0	0	1	0	0	0	0	0	1	0	0	0
1		27	7	1	1	1	3 13		1	1	2 13		2	2	1	3		1	2	0	0	1	0	0	0	0	0	0	0	0	0	1	0	0	0	0	0	0	1	0	0	0	0	0	0	0	0	0	0
3		63	5	2																0	0	0	0	0	0	0	0	0	0	0	0	0	0	0	0	0	0	0	0	0	0	0	0	0	0	0	0	0	0
3		60	5	2																0	0	0	0	0	0	0	0	0	0	0	0	0	0	0	0	0	0	0	0	0	0	0	0	0	0	0	0	0	0
3		61	3	2																0	0	0	0	0	0	0	0	0	0	0	0	0	0	0	0	0	0	0	0	0	0	0	0	0	0	0	0	0	0
1		31	7	2																0	0	0	0	0	0	0	0	0	0	0	0	0	0	0	0	0	0	0	0	0	0	0	0	0	0	0	0	0	0
1		35	7	1	2	3	9 11 13		1	1	9 13		2	2	1	3		1	1	0	0	0	0	0	0	0	0	1	0	1	0	1	0	0	0	0	0	0	0	0	0	0	0	0	0	1	0	0	0
1		45	7	1	2	2	6 9 11 13		1	1	3 6 9 11 13		2	2	1	3		1	2	0	0	0	0	0	1	0	0	1	0	1	0	1	0	0	0	0	0	0	0	1	0	0	1	0	0	1	0	1	0
1		24	5	2																0	0	0	0	0	0	0	0	0	0	0	0	0	0	0	0	0	0	0	0	0	0	0	0	0	0	0	0	0	0
3		52	6	1	1	1	11 13		2											0	0	0	0	0	0	0	0	0	0	1	0	1	0	0	0	0	0	0	0	0	0	0	0	0	0	0	0	0	0
1		16	5	2																0	0	0	0	0	0	0	0	0	0	0	0	0	0	0	0	0	0	0	0	0	0	0	0	0	0	0	0	0	0
1		18	5	2																0	0	0	0	0	0	0	0	0	0	0	0	0	0	0	0	0	0	0	0	0	0	0	0	0	0	0	0	0	0
1		23	6	2																0	0	0	0	0	0	0	0	0	0	0	0	0	0	0	0	0	0	0	0	0	0	0	0	0	0	0	0	0	0
1		33	6	1	2	3	3 10 13		1	1	2 9 10 11 12 13		2	2	1	3		1	2	0	0	1	0	0	0	0	0	0	1	0	0	1	0	0	0	0	0	0	1	0	0	0	0	0	0	1	1	1	1
1		29	7	1	1	1	9 11 13		1	1	9 13		1	2	1	3		1	2	0	0	0	0	0	0	0	0	1	0	1	0	1	0	0	0	0	0	0	0	0	0	0	0	0	0	1	0	0	0
1		21	5	2																0	0	0	0	0	0	0	0	0	0	0	0	0	0	0	0	0	0	0	0	0	0	0	0	0	0	0	0	0	0
1		35	7	1	1	2	9 13 14		1	1	9 11 13 14		2	2	1	3		1	2	0	0	0	0	0	0	0	0	1	0	0	0	1	1	0	0	0	0	0	0	0	0	0	0	0	0	1	0	1	0
1		27	5	1	1	1	3 9 10 13 14		1	1	3 9 10 11 12		2	2	1	3		1	2	0	0	1	0	0	0	0	0	1	1	0	0	1	1	0	0	0	0	0	0	1	0	0	0	0	0	1	1	1	1
1		24	5	2																0	0	0	0	0	0	0	0	0	0	0	0	0	0	0	0	0	0	0	0	0	0	0	0	0	0	0	0	0	0
1		28	7	2																0	0	0	0	0	0	0	0	0	0	0	0	0	0	0	0	0	0	0	0	0	0	0	0	0	0	0	0	0	0
1		31	3	2																0	0	0	0	0	0	0	0	0	0	0	0	0	0	0	0	0	0	0	0	0	0	0	0	0	0	0	0	0	0
1		36	6	2																0	0	0	0	0	0	0	0	0	0	0	0	0	0	0	0	0	0	0	0	0	0	0	0	0	0	0	0	0	0
1		25	5	1	1	1	9 11 13		1	1	9 11 13		2	2	1	3		1	2	0	0	0	0	0	0	0	0	1	0	1	0	1	0	0	0	0	0	0	0	0	0	0	0	0	0	1	0	1	0
1		20	3	2																0	0	0	0	0	0	0	0	0	0	0	0	0	0	0	0	0	0	0	0	0	0	0	0	0	0	0	0	0	0
1		24	5	2																0	0	0	0	0	0	0	0	0	0	0	0	0	0	0	0	0	0	0	0	0	0	0	0	0	0	0	0	0	0
1		23	3	2																0	0	0	0	0	0	0	0	0	0	0	0	0	0	0	0	0	0	0	0	0	0	0	0	0	0	0	0	0	0
1		49	5	2																0	0	0	0	0	0	0	0	0	0	0	0	0	0	0	0	0	0	0	0	0	0	0	0	0	0	0	0	0	0
1		22	3	1	1	1	9 11 12 13		1	1	9 11 12 13		2	2	1	3		1	2	0	0	0	0	0	0	0	0	1	0	1	1	1	0	0	0	0	0	0	0	0	0	0	0	0	0	1	0	1	1
1		32	5	2																0	0	0	0	0	0	0	0	0	0	0	0	0	0	0	0	0	0	0	0	0	0	0	0	0	0	0	0	0	0
1		20	6	2																0	0	0	0	0	0	0	0	0	0	0	0	0	0	0	0	0	0	0	0	0	0	0	0	0	0	0	0	0	0
1		22	5	2																0	0	0	0	0	0	0	0	0	0	0	0	0	0	0	0	0	0	0	0	0	0	0	0	0	0	0	0	0	0
1		37	3	2																0	0	0	0	0	0	0	0	0	0	0	0	0	0	0	0	0	0	0	0	0	0	0	0	0	0	0	0	0	0
1		33	7	1	1	1	9 11 12 13		1	1	9 11 12 13		1	1	1	3		1	2	0	0	0	0	0	0	0	0	1	0	1	1	1	0	0	0	0	0	0	0	0	0	0	0	0	0	1	0	1	1
1		31	6	1	1	1	9 11 12 13 14		1	1	3 9 11 12 13		1	1	1	3		1	2	0	0	0	0	0	0	0	0	1	0	1	1	1	1	0	0	0	0	0	0	1	0	0	0	0	0	1	0	1	1
1		29	7	1	3	1	9 11 12 13		1	1	9 12 13		1	2	1	3		1	1	0	0	0	0	0	0	0	0	1	0	1	1	1	0	0	0	0	0	0	0	0	0	0	0	0	0	1	0	0	1
1		16	3	2																0	0	0	0	0	0	0	0	0	0	0	0	0	0	0	0	0	0	0	0	0	0	0	0	0	0	0	0	0	0
1		42	5	1	1	1	9 11 12 13		1	1	9 11 12 13 14		2	2	1	3		1	1	0	0	0	0	0	0	0	0	1	0	1	1	1	0	0	0	0	0	0	0	0	0	0	0	0	0	1	0	1	1
1		39	3	2																0	0	0	0	0	0	0	0	0	0	0	0	0	0	0	0	0	0	0	0	0	0	0	0	0	0	0	0	0	0
1		23	6	2																0	0	0	0	0	0	0	0	0	0	0	0	0	0	0	0	0	0	0	0	0	0	0	0	0	0	0	0	0	0
1		32	6	2																0	0	0	0	0	0	0	0	0	0	0	0	0	0	0	0	0	0	0	0	0	0	0	0	0	0	0	0	0	0
1		28	5	2																0	0	0	0	0	0	0	0	0	0	0	0	0	0	0	0	0	0	0	0	0	0	0	0	0	0	0	0	0	0
1		20	5	2																0	0	0	0	0	0	0	0	0	0	0	0	0	0	0	0	0	0	0	0	0	0	0	0	0	0	0	0	0	0
1		39	7	1	3	2	9 11 13		2											0	0	0	0	0	0	0	0	1	0	1	0	1	0	0	0	0	0	0	0	0	0	0	0	0	0	0	0	0	0
1		22	4	2																0	0	0	0	0	0	0	0	0	0	0	0	0	0	0	0	0	0	0	0	0	0	0	0	0	0	0	0	0	0
1		40	3	1	1	1	3 9 11 12 13 14		1	1	3 9 12 14		1	1	1	3		1	1	0	0	1	0	0	0	0	0	1	0	1	1	1	1	0	0	0	0	0	0	1	0	0	0	0	0	1	0	0	1
1		17	3	2																0	0	0	0	0	0	0	0	0	0	0	0	0	0	0	0	0	0	0	0	0	0	0	0	0	0	0	0	0	0
1		29	3	1	1	1	3 9 12 13 14		1	1	9 11 12 13		1	1	1	3		1	1	0	0	1	0	0	0	0	0	1	0	0	1	1	1	0	0	0	0	0	0	0	0	0	0	0	0	1	0	1	1
1		33	6	1	1	1	9 11 12 13 14		2											0	0	0	0	0	0	0	0	1	0	1	1	1	1	0	0	0	0	0	0	0	0	0	0	0	0	0	0	0	0
1		17	5	2																0	0	0	0	0	0	0	0	0	0	0	0	0	0	0	0	0	0	0	0	0	0	0	0	0	0	0	0	0	0
1		27	5	2																0	0	0	0	0	0	0	0	0	0	0	0	0	0	0	0	0	0	0	0	0	0	0	0	0	0	0	0	0	0
1		33	5	1	2	2	3 9 11 12 13 14		1	1	3		2	2	1	3		1	2	0	0	1	0	0	0	0	0	1	0	1	1	1	1	0	0	0	0	0	0	1	0	0	0	0	0	0	0	0	0
1		23	5	1	2	2	9 11 12 13 14		1	1	3 9 12 13		2	3	1	3		1	2	0	0	0	0	0	0	0	0	1	0	1	1	1	1	0	0	0	0	0	0	1	0	0	0	0	0	1	0	0	1
1		18	5	1	2	3	9 11 13		1	1	9 11 12 13		2	2	1	3		1	2	0	0	0	0	0	0	0	0	1	0	1	0	1	0	0	0	0	0	0	0	0	0	0	0	0	0	1	0	1	1
1		22	5	1	2	2	9 11 12 13		1	1	9 12 13		2	2	1	3		1	2	0	0	0	0	0	0	0	0	1	0	1	1	1	0	0	0	0	0	0	0	0	0	0	0	0	0	1	0	0	1
1		23	5	1	1	1	9 11 12 13		1	1	3		2	2	1	3		1	2	0	0	0	0	0	0	0	0	1	0	1	1	1	0	0	0	0	0	0	0	1	0	0	0	0	0	0	0	0	0
1		27	5	1	2	3	9 11 12 13		1	1	1 9 11 12 13 16	เธญเธขเธนเนเธซเนเธญเธเธเธฅเธดเธ•เธขเธฒ	2	1	1	3		1	1	0	0	0	0	0	0	0	0	1	0	1	1	1	0	0	0	0	0	1	0	0	0	0	0	0	0	1	0	1	1
1		35	3	1	1	2	11 13 14		1	1	9 11 12 13 14		2	2	2	3		1	2	0	0	0	0	0	0	0	0	0	0	1	0	1	1	0	0	0	0	0	0	0	0	0	0	0	0	1	0	1	1
1		21	5	1	1	1	9 13		2											0	0	0	0	0	0	0	0	1	0	0	0	1	0	0	0	0	0	0	0	0	0	0	0	0	0	0	0	0	0
1		36	6	1	1	2	9 11 12 13		1	1	9 11 12 13 14		2	2	2	3		1	1	0	0	0	0	0	0	0	0	1	0	1	1	1	0	0	0	0	0	0	0	0	0	0	0	0	0	1	0	1	1
1		29	5	1	2	3	1 11 12 13		1	1	1 9 11 12 13		2	2	2	3		1	2	1	0	0	0	0	0	0	0	0	0	1	1	1	0	0	0	0	0	1	0	0	0	0	0	0	0	1	0	1	1
1		20	5	2																0	0	0	0	0	0	0	0	0	0	0	0	0	0	0	0	0	0	0	0	0	0	0	0	0	0	0	0	0	0
1		27	3	2																0	0	0	0	0	0	0	0	0	0	0	0	0	0	0	0	0	0	0	0	0	0	0	0	0	0	0	0	0	0
1		40	5	1	1	2	1 9 11 12 13 14		1	1	1 11 12 13 14		2	1	2	3		1	2	1	0	0	0	0	0	0	0	1	0	1	1	1	1	0	0	0	0	1	0	0	0	0	0	0	0	0	0	1	1
1		19	3	2																0	0	0	0	0	0	0	0	0	0	0	0	0	0	0	0	0	0	0	0	0	0	0	0	0	0	0	0	0	0
1		17	5	2																0	0	0	0	0	0	0	0	0	0	0	0	0	0	0	0	0	0	0	0	0	0	0	0	0	0	0	0	0	0
1		39	5	1	1	2	3 9 11 12 13 14		1	1	3 9 11 12 13 14		2	1	1	3		1	2	0	0	1	0	0	0	0	0	1	0	1	1	1	1	0	0	0	0	0	0	1	0	0	0	0	0	1	0	1	1
1		46	5	1	2	3	1 9 11 12 13 14		1	1	1 3 9 11 12 14		2	2	1	3		1	1	1	0	0	0	0	0	0	0	1	0	1	1	1	1	0	0	0	0	1	0	1	0	0	0	0	0	1	0	1	1
1		39	7	1	1	2	3 9 12 13		1	1	3 9 12		2	2	1	3		1	2	0	0	1	0	0	0	0	0	1	0	0	1	1	0	0	0	0	0	0	0	1	0	0	0	0	0	1	0	0	1
1		22	5	1	2	2	3 11 12 13 14		2											0	0	1	0	0	0	0	0	0	0	1	1	1	1	0	0	0	0	0	0	0	0	0	0	0	0	0	0	0	0
1		28	5	1	1	1	3 9 12 13 14		1	1	3 9 12		2	2	2	3		1	2	0	0	1	0	0	0	0	0	1	0	0	1	1	1	0	0	0	0	0	0	1	0	0	0	0	0	1	0	0	1
1		28	5	2																0	0	0	0	0	0	0	0	0	0	0	0	0	0	0	0	0	0	0	0	0	0	0	0	0	0	0	0	0	0
1		28	5	2																0	0	0	0	0	0	0	0	0	0	0	0	0	0	0	0	0	0	0	0	0	0	0	0	0	0	0	0	0	0
1		24	5	1	1	1	3 9 13 14		1	1	3 9 11 12 13		2	2	2	3		1	2	0	0	1	0	0	0	0	0	1	0	0	0	1	1	0	0	0	0	0	0	1	0	0	0	0	0	1	0	1	1
1		43	5	1	2	2	8 10 11		1	3	6 8 11		2	1	1	8		1	2	0	0	0	0	0	0	0	1	0	1	1	0	0	0	0	0	0	0	0	0	0	0	0	1	0	1	0	0	1	0
1		31	5	1	1	1	7 13		1	3	13		5	1	1	6		1	2	0	0	0	0	0	0	1	0	0	0	0	0	1	0	0	0	0	0	0	0	0	0	0	0	0	0	0	0	0	0
1		27	7	1	1	1	3 6 10 11 13		1	3	3 7		1	1	1	3		1	2	0	0	1	0	0	1	0	0	0	1	1	0	1	0	0	0	0	0	0	0	1	0	0	0	1	0	0	0	0	0
3		38	6	1	1	1	9 11 13		1	1	6 8 10 11		1	1	1	3		1	2	0	0	0	0	0	0	0	0	1	0	1	0	1	0	0	0	0	0	0	0	0	0	0	1	0	1	0	1	1	0
1		29	3	1	2	1	1 2 8 11		1	3	2 7 11		1	1	1	3		1	2	1	1	0	0	0	0	0	1	0	0	1	0	0	0	0	0	0	0	0	1	0	0	0	0	1	0	0	0	1	0
1		23	2	1	2	2	1 8		1	3	11		5	7	2	3		1	2	1	0	0	0	0	0	0	1	0	0	0	0	0	0	0	0	0	0	0	0	0	0	0	0	0	0	0	0	1	0
1		36	5	1	1	1	1 6 8 11 12 13		1	3	3 10		1	1	1	3		1	2	1	0	0	0	0	1	0	1	0	0	1	1	1	0	0	0	0	0	0	0	1	0	0	0	0	0	0	1	0	0
1		21	4	1	1	1	6 11		1	1	11		1	2	1	7		1	2	0	0	0	0	0	1	0	0	0	0	1	0	0	0	0	0	0	0	0	0	0	0	0	0	0	0	0	0	1	0
1		40	7	1	1	1	9 11 13		1	1	3 13		1	1	1	3		1	2	0	0	0	0	0	0	0	0	1	0	1	0	1	0	0	0	0	0	0	0	1	0	0	0	0	0	0	0	0	0
1		31	6	1	1	1	4 6 9		1	3	4 6 15		1	1	1	3		1	2	0	0	0	1	0	1	0	0	1	0	0	0	0	0	0	0	0	0	0	0	0	1	0	1	0	0	0	0	0	0
1		34	7	1	1	1	4 8 9 11 12 13		1	1	10		3	2	1	3		1	2	0	0	0	1	0	0	0	1	1	0	1	1	1	0	0	0	0	0	0	0	0	0	0	0	0	0	0	1	0	0
1		43	7	1	1	1	1 11 12 13 14		1	3	14		5	3	2	3		1	1	1	0	0	0	0	0	0	0	0	0	1	1	1	1	0	0	0	0	0	0	0	0	0	0	0	0	0	0	0	0
1		27	5	1	1	1	10 11 13 14		1	3	10 11 13 14		2	2	2	10		1	2	0	0	0	0	0	0	0	0	0	1	1	0	1	1	0	0	0	0	0	0	0	0	0	0	0	0	0	1	1	0
1		42	7	1	1	1	1 4 11 12 14		1	3	11		1	2	1	3		1	2	1	0	0	1	0	0	0	0	0	0	1	1	0	1	0	0	0	0	0	0	0	0	0	0	0	0	0	0	1	0
1		35	3	1	1	1	7 10 11 13		1	3	10		5	1	1	3		1	2	0	0	0	0	0	0	1	0	0	1	1	0	1	0	0	0	0	0	0	0	0	0	0	0	0	0	0	1	0	0
1		36	7	1	1	1	1 3 4 6 7 9 11		1	1	3 7 11 13		1	1	1	3		1	1	1	0	1	1	0	1	1	0	1	0	1	0	0	0	0	0	0	0	0	0	1	0	0	0	1	0	0	0	1	0
1		28	3	1	1	1	13		1	3	10 13		1	1	1	3		1	2	0	0	0	0	0	0	0	0	0	0	0	0	1	0	0	0	0	0	0	0	0	0	0	0	0	0	0	1	0	0
1		32	4	1	1	1	1 7 11		1	3	10 11		1	1	1	3		1	2	1	0	0	0	0	0	1	0	0	0	1	0	0	0	0	0	0	0	0	0	0	0	0	0	0	0	0	1	1	0
3		54	2	1	1	1	3 11		1	3	11		5	2	1	3		1	2	0	0	1	0	0	0	0	0	0	0	1	0	0	0	0	0	0	0	0	0	0	0	0	0	0	0	0	0	1	0
1		33	7	1	1	2	1 3 4 8 13		1	1	3		1	1	1	3		1	1	1	0	1	1	0	0	0	1	0	0	0	0	1	0	0	0	0	0	0	0	1	0	0	0	0	0	0	0	0	0
1		30	3	1	1	1	6 7 11 13		1	3	10		5	1	2	3		1	1	0	0	0	0	0	1	1	0	0	0	1	0	1	0	0	0	0	0	0	0	0	0	0	0	0	0	0	1	0	0
1		39	7	1	3	1	1 2 3 4 5 6 7 8 9 10 11 12 13 14		1	1	3 10		1	1	1	3		1	1	1	1	1	1	1	1	1	1	1	1	1	1	1	1	0	0	0	0	0	0	1	0	0	0	0	0	0	1	0	0
1		32	7	1	1	1	1 3 6 7 8 9 11 13 14		1	1	1 3 10		2	1	1	3		1	1	1	0	1	0	0	1	1	1	1	0	1	0	1	1	0	0	0	0	1	0	1	0	0	0	0	0	0	1	0	0
1		24	5	1	1	1	7 9 10 13		1	1	3 13		2	2	1	3		1	2	0	0	0	0	0	0	1	0	1	1	0	0	1	0	0	0	0	0	0	0	1	0	0	0	0	0	0	0	0	0
1		38	6	1	1	1	8 9 10 13		1	1	9 10 13		1	7	1	3		1	2	0	0	0	0	0	0	0	1	1	1	0	0	1	0	0	0	0	0	0	0	0	0	0	0	0	0	1	1	0	0
1		24	7	1	1	1	1 6 8 9 13		1	1	1 9 13		1	2	1	3		1	1	1	0	0	0	0	1	0	1	1	0	0	0	1	0	0	0	0	0	1	0	0	0	0	0	0	0	1	0	0	0
3		44	4	1	1	1	10 11		1	3	10		2	1	1	3		1	2	0	0	0	0	0	0	0	0	0	1	1	0	0	0	0	0	0	0	0	0	0	0	0	0	0	0	0	1	0	0
1		27	5	1	1	1	8 9 10 13		1	1	3 10		1	2	1	3		1	2	0	0	0	0	0	0	0	1	1	1	0	0	1	0	0	0	0	0	0	0	1	0	0	0	0	0	0	1	0	0
1		27	4	1	1	1	3 6 7 9 13		1	3	3		5	3	2	3		1	2	0	0	1	0	0	1	1	0	1	0	0	0	1	0	0	0	0	0	0	0	1	0	0	0	0	0	0	0	0	0
1		37	6	1	2	2	1 8 11 13		1	1	2 10 13		2	2	1	3		1	2	1	0	0	0	0	0	0	1	0	0	1	0	1	0	0	0	0	0	0	1	0	0	0	0	0	0	0	1	0	0
3		53	3	1	1	1	7 8 10 11 13		2											0	0	0	0	0	0	1	1	0	1	1	0	1	0	0	0	0	0	0	0	0	0	0	0	0	0	0	0	0	0
1		31	5	1	1	1	1 3 4 8 11 13		1	1	3		2	2	2	3		1	2	1	0	1	1	0	0	0	1	0	0	1	0	1	0	0	0	0	0	0	0	1	0	0	0	0	0	0	0	0	0
1		19	4	1	1	1	4 7 8 9 11 13		1	3	8		2	7	1	3		1	2	0	0	0	1	0	0	1	1	1	0	1	0	1	0	0	0	0	0	0	0	0	0	0	0	0	1	0	0	0	0
1		24	5	1	1	1	6 7 11 13		2											0	0	0	0	0	1	1	0	0	0	1	0	1	0	0	0	0	0	0	0	0	0	0	0	0	0	0	0	0	0
3		23	3	1	1	1	6 9 11 13		1	1	3		5	1	1	3		1	2	0	0	0	0	0	1	0	0	1	0	1	0	1	0	0	0	0	0	0	0	1	0	0	0	0	0	0	0	0	0
1		30	4	1	1	1	6 9 11 13 14		1	3	6 8 13		1	1	1	3		1	2	0	0	0	0	0	1	0	0	1	0	1	0	1	1	0	0	0	0	0	0	0	0	0	1	0	1	0	0	0	0
1		31	5	1	1	2	1 3 11 13 14		1	1	1 3 10		2	2	1	3		1	1	1	0	1	0	0	0	0	0	0	0	1	0	1	1	0	0	0	0	1	0	1	0	0	0	0	0	0	1	0	0
1		22	6	1	1	1	1 4 5 7 9 11 13		1	3	4 14		1	3	2	3		1	1	1	0	0	1	1	0	1	0	1	0	1	0	1	0	0	0	0	0	0	0	0	1	0	0	0	0	0	0	0	0
1		26	6	1	2	1	1 3 4 6 10 11 12 13 14		1	3	3 11		2	3	1	3		1	2	1	0	1	1	0	1	0	0	0	1	1	1	1	1	0	0	0	0	0	0	1	0	0	0	0	0	0	0	1	0
1		32	4	1	1	1	7 11 13		1	1	7 13		1	1	1	3		1	1	0	0	0	0	0	0	1	0	0	0	1	0	1	0	0	0	0	0	0	0	0	0	0	0	1	0	0	0	0	0
1		28	6	1	1	1	1 7 8 9 10 11 13 14		1	1	1 7 8 9 10 11 13 14		1	1	1	10		1	2	1	0	0	0	0	0	1	1	1	1	1	0	1	1	0	0	0	0	1	0	0	0	0	0	1	1	1	1	1	0
1		28	7	1	1	1	7 8 9 10 11 13 14		1	1	6 10		1	1	1	3		1	2	0	0	0	0	0	0	1	1	1	1	1	0	1	1	0	0	0	0	0	0	0	0	0	1	0	0	0	1	0	0
1		21	5	1	1	1	6 8 9 11 13 14		1	1	3		2	7	1	3		1	2	0	0	0	0	0	1	0	1	1	0	1	0	1	1	0	0	0	0	0	0	1	0	0	0	0	0	0	0	0	0
1		26	5	1	1	1	1 4 6 9 11 13		2											1	0	0	1	0	1	0	0	1	0	1	0	1	0	0	0	0	0	0	0	0	0	0	0	0	0	0	0	0	0
1		26	3	1	1	1	10 11 13		1	1	11 13		2	7	1	3		1	2	0	0	0	0	0	0	0	0	0	1	1	0	1	0	0	0	0	0	0	0	0	0	0	0	0	0	0	0	1	0
1		20	6	1	1	1	6 7 9		1	1	13		1	3	1	3		1	2	0	0	0	0	0	1	1	0	1	0	0	0	0	0	0	0	0	0	0	0	0	0	0	0	0	0	0	0	0	0
1		22	4	1	1	2	4 9 11 13		1	3	4 9		2	2	2	3		1	2	0	0	0	1	0	0	0	0	1	0	1	0	1	0	0	0	0	0	0	0	0	1	0	0	0	0	1	0	0	0
1		29	7	1	1	1	6 11 13		1	1	14		5	3	1	3		1	2	0	0	0	0	0	1	0	0	0	0	1	0	1	0	0	0	0	0	0	0	0	0	0	0	0	0	0	0	0	0
1		29	5	1	1	1	7 11		1	1	3		1	1	1	3		1	1	0	0	0	0	0	0	1	0	0	0	1	0	0	0	0	0	0	0	0	0	1	0	0	0	0	0	0	0	0	0
1		31	6	1	2	1	8 11 13 14		1	1	11 13 14		3	3	1	3		1	2	0	0	0	0	0	0	0	1	0	0	1	0	1	1	0	0	0	0	0	0	0	0	0	0	0	0	0	0	1	0
1		25	5	1	1	1	1 4 6 7 8 9 11 13		1	1	3 6 8		1	1	1	3		1	2	1	0	0	1	0	1	1	1	1	0	1	0	1	0	0	0	0	0	0	0	1	0	0	1	0	1	0	0	0	0
1		40	3	1	1	1	7 8 10 11		1	1	7		1	2	2	10		1	1	0	0	0	0	0	0	1	1	0	1	1	0	0	0	0	0	0	0	0	0	0	0	0	0	1	0	0	0	0	0
1		39	4	1	1	2	1 3 6 7 8 11 13		1	3	11		2	2	1	3		1	2	1	0	1	0	0	1	1	1	0	0	1	0	1	0	0	0	0	0	0	0	0	0	0	0	0	0	0	0	1	0
1		27	7	1	1	2	1 3 7 10 11 13		1	1	3 9 10 11 12 13		1	2	1	3		1	2	1	0	1	0	0	0	1	0	0	1	1	0	1	0	0	0	0	0	0	0	1	0	0	0	0	0	1	1	1	1
1		38	7	1	1	1	1 2 3 4 6 7 8 9 10 11 13 14		1	1	3 4 9 11		3	7	1	3		1	1	1	1	1	1	0	1	1	1	1	1	1	0	1	1	0	0	0	0	0	0	1	1	0	0	0	0	1	0	1	0
1		44	5	1	1	2	9 11 13 14		1	3	14		1	7	2	3		1	2	0	0	0	0	0	0	0	0	1	0	1	0	1	1	0	0	0	0	0	0	0	0	0	0	0	0	0	0	0	0
1		28	6	1	1	1	1 10 11 12 13 14		1	1	3 4 10 12 13 14		5	2	1	3		1	1	1	0	0	0	0	0	0	0	0	1	1	1	1	1	0	0	0	0	0	0	1	1	0	0	0	0	0	1	0	1
1		23	5	1	2	2	1 6 7 9 11 13 14		1	1	11 13		2	3	2	3		1	3	1	0	0	0	0	1	1	0	1	0	1	0	1	1	0	0	0	0	0	0	0	0	0	0	0	0	0	0	1	0
1		28	7	1	2	2	9 11 13		1	1	3 7 9 10 11 13		1	3	2	3		1	2	0	0	0	0	0	0	0	0	1	0	1	0	1	0	0	0	0	0	0	0	1	0	0	0	1	0	1	1	1	0
1		23	6	1	1	1	4 9 11 12 13 14		1	1	3 10 13		1	1	1	3		1	2	0	0	0	1	0	0	0	0	1	0	1	1	1	1	0	0	0	0	0	0	1	0	0	0	0	0	0	1	0	0
1		23	5	1	1	1	10 11 13 14		1	1	10		1	3	1	3		1	2	0	0	0	0	0	0	0	0	0	1	1	0	1	1	0	0	0	0	0	0	0	0	0	0	0	0	0	1	0	0
3		40	3	1	1	1	8 11 12 13 14		2											0	0	0	0	0	0	0	1	0	0	1	1	1	1	0	0	0	0	0	0	0	0	0	0	0	0	0	0	0	0
3		52	5	1	1	1	1 4 7 10 11		1	1	14		2	1	1	3		1	1	1	0	0	1	0	0	1	0	0	1	1	0	0	0	0	0	0	0	0	0	0	0	0	0	0	0	0	0	0	0
1		20	5	1	1	2	7 10 11 13		1	1	3		2	2	1	3		1	3	0	0	0	0	0	0	1	0	0	1	1	0	1	0	0	0	0	0	0	0	1	0	0	0	0	0	0	0	0	0
1		25	6	1	1	1	8 9 11 13		1	3	13 14		2	2	1	3		1	1	0	0	0	0	0	0	0	1	1	0	1	0	1	0	0	0	0	0	0	0	0	0	0	0	0	0	0	0	0	0
1		35	7	1	2	1	1 3 6 7 8 9 11 13 14		1	1	3 6 7 9 10 11 13 14		1	2	1	3		1	2	1	0	1	0	0	1	1	1	1	0	1	0	1	1	0	0	0	0	0	0	1	0	0	1	1	0	1	1	1	0
1		26	7	1	2	1	1 3 9 11 13 14		1	1	1 3 9 11 13		2	2	1	3		1	1	1	0	1	0	0	0	0	0	1	0	1	0	1	1	0	0	0	0	1	0	1	0	0	0	0	0	1	0	1	0
1		28	5	1	1	1	7 9 11 13 14		1	1	11		1	1	1	3		1	3	0	0	0	0	0	0	1	0	1	0	1	0	1	1	0	0	0	0	0	0	0	0	0	0	0	0	0	0	1	0
1		23	4	1	1	1	6 7 8 11 13		1	1	8 9 13		2	1	1	3		1	2	0	0	0	0	0	1	1	1	0	0	1	0	1	0	0	0	0	0	0	0	0	0	0	0	0	1	1	0	0	0
1		28	5	1	1	1	6 7 8 9 11 13 14		1	1	3 6 7 8 9 11 13		2	3	1	3		1	2	0	0	0	0	0	1	1	1	1	0	1	0	1	1	0	0	0	0	0	0	1	0	0	1	1	1	1	0	1	0
1		20	4	1	1	1	14		1	1	10 14		1	2	1	3		1	2	0	0	0	0	0	0	0	0	0	0	0	0	0	1	0	0	0	0	0	0	0	0	0	0	0	0	0	1	0	0
1		33	7	1	2	2	1 3 6 7 8 9 13		1	3	9 13		2	3	2	3		1	1	1	0	1	0	0	1	1	1	1	0	0	0	1	0	0	0	0	0	0	0	0	0	0	0	0	0	1	0	0	0
1		20	5	1	1	2	7 8 9 10 13 14		1	3	3		2	2	1	3		1	2	0	0	0	0	0	0	1	1	1	1	0	0	1	1	0	0	0	0	0	0	1	0	0	0	0	0	0	0	0	0
1		37	7	1	1	2	9 13		1	1	3		2	1	1	3		1	1	0	0	0	0	0	0	0	0	1	0	0	0	1	0	0	0	0	0	0	0	1	0	0	0	0	0	0	0	0	0
1		27	6	1	1	2	1 8 14		1	1	1 14		1	2	2	3		1	1	1	0	0	0	0	0	0	1	0	0	0	0	0	1	0	0	0	0	1	0	0	0	0	0	0	0	0	0	0	0
1		22	4	1	1	1	8 11 13		1	3	11 13		2	3	1	3		1	1	0	0	0	0	0	0	0	1	0	0	1	0	1	0	0	0	0	0	0	0	0	0	0	0	0	0	0	0	1	0
1		29	6	1	2	2	9 13		1	1	3 9 13		1	3	1	3		1	2	0	0	0	0	0	0	0	0	1	0	0	0	1	0	0	0	0	0	0	0	1	0	0	0	0	0	1	0	0	0
1		30	5	1	1	2	1 3 8 9 13		1	3	7		2	2	2	3		1	1	1	0	1	0	0	0	0	1	1	0	0	0	1	0	0	0	0	0	0	0	0	0	0	0	1	0	0	0	0	0
3		52	4	1	2	2	8 10 11		1	3	10		2	1	1	3		1	1	0	0	0	0	0	0	0	1	0	1	1	0	0	0	0	0	0	0	0	0	0	0	0	0	0	0	0	1	0	0
1		36	7	1	1	1	1 13		1	1	1		2	2	1	1		1	1	1	0	0	0	0	0	0	0	0	0	0	0	1	0	0	0	0	0	1	0	0	0	0	0	0	0	0	0	0	0
1		43	7	1	1	2	8 13		1	3	8 13		2	2	1	3		1	2	0	0	0	0	0	0	0	1	0	0	0	0	1	0	0	0	0	0	0	0	0	0	0	0	0	1	0	0	0	0
1		38	5	1	1	1	1 3 6 7 8 9 11 13 14		1	1	1 3 7 8 9 11 13 14		1	1	1	3		1	1	1	0	1	0	0	1	1	1	1	0	1	0	1	1	0	0	0	0	1	0	1	0	0	0	1	1	1	0	1	0
1		37	5	1	1	2	1 7 8 9		1	3	1 8 9		1	1	1	3		1	1	1	0	0	0	0	0	1	1	1	0	0	0	0	0	0	0	0	0	1	0	0	0	0	0	0	1	1	0	0	0
1		28	5	1	1	1	9 11 13		1	1	3 9 13		2	1	1	3		1	1	0	0	0	0	0	0	0	0	1	0	1	0	1	0	0	0	0	0	0	0	1	0	0	0	0	0	1	0	0	0
3		52	6	1	1	1	3 6 7 8 9 11 13		1	1	3 6 7 8 9 11 13		2	3	1	3		1	1	0	0	1	0	0	1	1	1	1	0	1	0	1	0	0	0	0	0	0	0	1	0	0	1	1	1	1	0	1	0
1		31	4	1	1	1	2 11 13 14 15		1	1	3 6 7 8 9 11 13 14		2	3	1	3		1	2	0	1	0	0	0	0	0	0	0	0	1	0	1	1	1	0	0	0	0	0	1	0	0	1	1	1	1	0	1	0
1		30	6	1	1	1	9 11 13		1	1	3 9		2	2	1	3		1	2	0	0	0	0	0	0	0	0	1	0	1	0	1	0	0	0	0	0	0	0	1	0	0	0	0	0	1	0	0	0
1		27	3	1	1	2	8 11		1	3	11		1	2	2	3		1	1	0	0	0	0	0	0	0	1	0	0	1	0	0	0	0	0	0	0	0	0	0	0	0	0	0	0	0	0	1	0
1		34	7	1	1	1	9 11 13 14		1	1	9 11 13 14		2	2	1	3		1	2	0	0	0	0	0	0	0	0	1	0	1	0	1	1	0	0	0	0	0	0	0	0	0	0	0	0	1	0	1	0
1		35	7	1	1	2	7 9 11 12 13		2											0	0	0	0	0	0	1	0	1	0	1	1	1	0	0	0	0	0	0	0	0	0	0	0	0	0	0	0	0	0
1		22	5	1	1	1	6 7 8 9 11 13		1	1	3 7 8 9 11 13		1	1	1	3		1	2	0	0	0	0	0	1	1	1	1	0	1	0	1	0	0	0	0	0	0	0	1	0	0	0	1	1	1	0	1	0
1		21	4	1	1	1	9 11 13 14		1	1	9 11 13		2	2	1	3		1	2	0	0	0	0	0	0	0	0	1	0	1	0	1	1	0	0	0	0	0	0	0	0	0	0	0	0	1	0	1	0
1		19	4	1	1	1	6 7 8 9 11 13 14		2											0	0	0	0	0	1	1	1	1	0	1	0	1	1	0	0	0	0	0	0	0	0	0	0	0	0	0	0	0	0
1		33	7	1	2	2	1 3 7 8 9 11 13 14		1	1	1 3 6 7 8 13 14		1	3	2	3		2	2	1	0	1	0	0	0	1	1	1	0	1	0	1	1	0	0	0	0	1	0	1	0	0	1	1	1	0	0	0	0
1		25	5	1	2	1	4 6 7 9 11 14 16	เน€เธชเธตเธขเธเธ•เธฒเธกเธชเธฒเธขเนเธเธเธธเธกเธเธ	1	1	14		2	2	1	3		1	2	0	0	0	1	0	1	1	0	1	0	1	0	0	1	0	1	0	0	0	0	0	0	0	0	0	0	0	0	0	0
1		29	5	1	2	1	7 8 11		1	3	7 8		2	2	1	3		1	2	0	0	0	0	0	0	1	1	0	0	1	0	0	0	0	0	0	0	0	0	0	0	0	0	1	1	0	0	0	0
1		25	7	1	2	2	9 11 13		1	3	9 11 13		2	1	2	3		1	2	0	0	0	0	0	0	0	0	1	0	1	0	1	0	0	0	0	0	0	0	0	0	0	0	0	0	1	0	1	0
1		23	5	2																0	0	0	0	0	0	0	0	0	0	0	0	0	0	0	0	0	0	0	0	0	0	0	0	0	0	0	0	0	0
3		40	3	1	2	3	2 10 11 12 14		1	3	2 10 11 12 14		5	7	2	3		1	1	0	1	0	0	0	0	0	0	0	1	1	1	0	1	0	0	0	0	0	1	0	0	0	0	0	0	0	1	1	1
1		23	5	1	3	2	2 10 13 14		1	3	17		2	2	2	3		1	2	0	1	0	0	0	0	0	0	0	1	0	0	1	1	0	0	0	0	0	0	0	0	0	0	0	0	0	0	0	0
1		23	7	2																0	0	0	0	0	0	0	0	0	0	0	0	0	0	0	0	0	0	0	0	0	0	0	0	0	0	0	0	0	0
1		38	7	1	2	2	1		1	1	1		1	2	2	1		1	1	1	0	0	0	0	0	0	0	0	0	0	0	0	0	0	0	0	0	1	0	0	0	0	0	0	0	0	0	0	0
1		32	7	1	1	1	5 9 11 13 15		1	1	3		1	1	1	3		1	1	0	0	0	0	1	0	0	0	1	0	1	0	1	0	1	0	0	0	0	0	1	0	0	0	0	0	0	0	0	0
1		30	7	1	2	1	3		1	1	3		1	2	1	3		1	1	0	0	1	0	0	0	0	0	0	0	0	0	0	0	0	0	0	0	0	0	1	0	0	0	0	0	0	0	0	0
1		26	5	1	1	2	3		1	1	3		1	2	2	3		1	2	0	0	1	0	0	0	0	0	0	0	0	0	0	0	0	0	0	0	0	0	1	0	0	0	0	0	0	0	0	0
1		25	5	2																0	0	0	0	0	0	0	0	0	0	0	0	0	0	0	0	0	0	0	0	0	0	0	0	0	0	0	0	0	0
1		21	5	1	1	2	2 10 11		1	1	2 8		2	2	1	2		1	2	0	1	0	0	0	0	0	0	0	1	1	0	0	0	0	0	0	0	0	1	0	0	0	0	0	1	0	0	0	0
1		35	5	1	1	2	3 10		1	1	1 6		1	2	1	2		1	2	0	0	1	0	0	0	0	0	0	1	0	0	0	0	0	0	0	0	1	0	0	0	0	1	0	0	0	0	0	0
1		32	7	1	2	2	1 4 6 13		2											1	0	0	1	0	1	0	0	0	0	0	0	1	0	0	0	0	0	0	0	0	0	0	0	0	0	0	0	0	0
1		23	7	1	3	2	3 8 9 13		1	3	4		2	2	2	3		1	2	0	0	1	0	0	0	0	1	1	0	0	0	1	0	0	0	0	0	0	0	0	1	0	0	0	0	0	0	0	0
1		22	5	2																0	0	0	0	0	0	0	0	0	0	0	0	0	0	0	0	0	0	0	0	0	0	0	0	0	0	0	0	0	0
1		30	4	1	2	3	10		1	1	3		1	3	2	10		1	2	0	0	0	0	0	0	0	0	0	1	0	0	0	0	0	0	0	0	0	0	1	0	0	0	0	0	0	0	0	0
1		36	7	1	1	1	11		1	1	2		2	2	1	11		1	2	0	0	0	0	0	0	0	0	0	0	1	0	0	0	0	0	0	0	0	1	0	0	0	0	0	0	0	0	0	0
1		34	5	1	1	2	10		1	1	7 13		2	2	1	2		2	1	0	0	0	0	0	0	0	0	0	1	0	0	0	0	0	0	0	0	0	0	0	0	0	0	1	0	0	0	0	0
1		23	7	1	2	1	5		3											0	0	0	0	1	0	0	0	0	0	0	0	0	0	0	0	0	0	0	0	0	0	0	0	0	0	0	0	0	0
1		28	5	1	2	2	10		2											0	0	0	0	0	0	0	0	0	1	0	0	0	0	0	0	0	0	0	0	0	0	0	0	0	0	0	0	0	0
1		39	3	1	1	2	3		1	1	2		1	1	2	10		1	2	0	0	1	0	0	0	0	0	0	0	0	0	0	0	0	0	0	0	0	1	0	0	0	0	0	0	0	0	0	0
1		21	4	1	2	2	10 13		1	1	5		1	2	2	5		1	2	0	0	0	0	0	0	0	0	0	1	0	0	1	0	0	0	0	0	0	0	0	0	1	0	0	0	0	0	0	0
1		31	7	1	1	2	3		1	1	3		1	2	2	4		1	1	0	0	1	0	0	0	0	0	0	0	0	0	0	0	0	0	0	0	0	0	1	0	0	0	0	0	0	0	0	0
3		50	3	1	2	2	10		2											0	0	0	0	0	0	0	0	0	1	0	0	0	0	0	0	0	0	0	0	0	0	0	0	0	0	0	0	0	0
1		23	6	1	2	5	5		2											0	0	0	0	1	0	0	0	0	0	0	0	0	0	0	0	0	0	0	0	0	0	0	0	0	0	0	0	0	0
1		20	5	1	1	2	5		1	1	5		1	2	1	10		1	2	0	0	0	0	1	0	0	0	0	0	0	0	0	0	0	0	0	0	0	0	0	0	1	0	0	0	0	0	0	0
1		31	7	1	1	2	11		3											0	0	0	0	0	0	0	0	0	0	1	0	0	0	0	0	0	0	0	0	0	0	0	0	0	0	0	0	0	0
1		35	5	1	2	2	10		1	1	3		2	2	1	10		1	1	0	0	0	0	0	0	0	0	0	1	0	0	0	0	0	0	0	0	0	0	1	0	0	0	0	0	0	0	0	0
1		18	5	1	2	2	10		1	1	3		2	2	1	3		1	2	0	0	0	0	0	0	0	0	0	1	0	0	0	0	0	0	0	0	0	0	1	0	0	0	0	0	0	0	0	0
1		31	6	1	2	2	11 12		1	3	6		1	2	2	10		1	2	0	0	0	0	0	0	0	0	0	0	1	1	0	0	0	0	0	0	0	0	0	0	0	1	0	0	0	0	0	0
1		27	6	1	1	2	9		1	1	2		1	2	2	2		1	1	0	0	0	0	0	0	0	0	1	0	0	0	0	0	0	0	0	0	0	1	0	0	0	0	0	0	0	0	0	0
1		22	5	1	3	2	10		1	1	5		1	1	1	10		1	2	0	0	0	0	0	0	0	0	0	1	0	0	0	0	0	0	0	0	0	0	0	0	1	0	0	0	0	0	0	0
1		30	7	3																0	0	0	0	0	0	0	0	0	0	0	0	0	0	0	0	0	0	0	0	0	0	0	0	0	0	0	0	0	0
1		37	5	2																0	0	0	0	0	0	0	0	0	0	0	0	0	0	0	0	0	0	0	0	0	0	0	0	0	0	0	0	0	0
1		22	3	2																0	0	0	0	0	0	0	0	0	0	0	0	0	0	0	0	0	0	0	0	0	0	0	0	0	0	0	0	0	0
1		32	5	1	1	1	10 11 13		1	1	5		1	2	1	5		1	2	0	0	0	0	0	0	0	0	0	1	1	0	1	0	0	0	0	0	0	0	0	0	1	0	0	0	0	0	0	0
1		30	7	1	1	2	3 9 11		3											0	0	1	0	0	0	0	0	1	0	1	0	0	0	0	0	0	0	0	0	0	0	0	0	0	0	0	0	0	0
1		23	5	2																0	0	0	0	0	0	0	0	0	0	0	0	0	0	0	0	0	0	0	0	0	0	0	0	0	0	0	0	0	0
1		39	7	1	3	3	5 11		1	1	5		1	2	2	3		1	2	0	0	0	0	1	0	0	0	0	0	1	0	0	0	0	0	0	0	0	0	0	0	1	0	0	0	0	0	0	0
1		37	4	1	2	2	11		2											0	0	0	0	0	0	0	0	0	0	1	0	0	0	0	0	0	0	0	0	0	0	0	0	0	0	0	0	0	0
1		41	7	1	2	2	2 10 11		1	1	10		1	1	1	3		1	2	0	1	0	0	0	0	0	0	0	1	1	0	0	0	0	0	0	0	0	0	0	0	0	0	0	0	0	1	0	0
1		22	6	1	2	2	1		2											1	0	0	0	0	0	0	0	0	0	0	0	0	0	0	0	0	0	0	0	0	0	0	0	0	0	0	0	0	0
1		30	5	1	2	2	3		1	1	3		2	2	1	3		1	2	0	0	1	0	0	0	0	0	0	0	0	0	0	0	0	0	0	0	0	0	1	0	0	0	0	0	0	0	0	0
1		20	5	1	2	2	10		3											0	0	0	0	0	0	0	0	0	1	0	0	0	0	0	0	0	0	0	0	0	0	0	0	0	0	0	0	0	0
1		30	7	1	1	2	3		1	1	3		2	1	1	3		1	1	0	0	1	0	0	0	0	0	0	0	0	0	0	0	0	0	0	0	0	0	1	0	0	0	0	0	0	0	0	0
1		42	3	2																0	0	0	0	0	0	0	0	0	0	0	0	0	0	0	0	0	0	0	0	0	0	0	0	0	0	0	0	0	0
1		35	7	1	1	2	6 7 8 9		2											0	0	0	0	0	1	1	1	1	0	0	0	0	0	0	0	0	0	0	0	0	0	0	0	0	0	0	0	0	0
1		43	7	1	1	2	1 3 6 7 8 11 12		1	3	3		1	2	2	3		1	1	1	0	1	0	0	1	1	1	0	0	1	1	0	0	0	0	0	0	0	0	1	0	0	0	0	0	0	0	0	0
1		25	5	2																0	0	0	0	0	0	0	0	0	0	0	0	0	0	0	0	0	0	0	0	0	0	0	0	0	0	0	0	0	0
3		59	3	1	1	2	3 14		1	1	3		1	2	1	3		1	1	0	0	1	0	0	0	0	0	0	0	0	0	0	1	0	0	0	0	0	0	1	0	0	0	0	0	0	0	0	0
1		21	5	2																0	0	0	0	0	0	0	0	0	0	0	0	0	0	0	0	0	0	0	0	0	0	0	0	0	0	0	0	0	0
1		26	5	1	1	2	10		1	1	5		2	2	2	5		1	2	0	0	0	0	0	0	0	0	0	1	0	0	0	0	0	0	0	0	0	0	0	0	1	0	0	0	0	0	0	0
1		28	5	1	2	2	15		3											0	0	0	0	0	0	0	0	0	0	0	0	0	0	1	0	0	0	0	0	0	0	0	0	0	0	0	0	0	0
1		22	5	1	4	2	10		3											0	0	0	0	0	0	0	0	0	1	0	0	0	0	0	0	0	0	0	0	0	0	0	0	0	0	0	0	0	0
1		22	5	1	4	2	9		3											0	0	0	0	0	0	0	0	1	0	0	0	0	0	0	0	0	0	0	0	0	0	0	0	0	0	0	0	0	0
1		31	7	1	2	2	1 2 13 14		1	1	1 2		1	2	1	1		1	1	1	1	0	0	0	0	0	0	0	0	0	0	1	1	0	0	0	0	1	1	0	0	0	0	0	0	0	0	0	0
1		18	1	2																0	0	0	0	0	0	0	0	0	0	0	0	0	0	0	0	0	0	0	0	0	0	0	0	0	0	0	0	0	0
1		38	7	1	2	2	6		1	1	15		1	2	1	1		1	1	0	0	0	0	0	1	0	0	0	0	0	0	0	0	0	0	0	0	0	0	0	0	0	0	0	0	0	0	0	0
1		25	7	1	2	2	1 9 14		1	1	1		2	2	2	1		1	1	1	0	0	0	0	0	0	0	1	0	0	0	0	1	0	0	0	0	1	0	0	0	0	0	0	0	0	0	0	0
1		31	7	2																0	0	0	0	0	0	0	0	0	0	0	0	0	0	0	0	0	0	0	0	0	0	0	0	0	0	0	0	0	0
1		32	3	2																0	0	0	0	0	0	0	0	0	0	0	0	0	0	0	0	0	0	0	0	0	0	0	0	0	0	0	0	0	0
3		53	3	2																0	0	0	0	0	0	0	0	0	0	0	0	0	0	0	0	0	0	0	0	0	0	0	0	0	0	0	0	0	0
1		32	7	1	2	1	7 9 10 11 12 13 14		1	1	5		1	2	1	2		1	2	0	0	0	0	0	0	1	0	1	1	1	1	1	1	0	0	0	0	0	0	0	0	1	0	0	0	0	0	0	0
1		33	3	2																0	0	0	0	0	0	0	0	0	0	0	0	0	0	0	0	0	0	0	0	0	0	0	0	0	0	0	0	0	0
1		20	5	1	1	1	4		1	1	5		2	2	1	3		1	2	0	0	0	1	0	0	0	0	0	0	0	0	0	0	0	0	0	0	0	0	0	0	1	0	0	0	0	0	0	0
1		28	5	1	1	1	1		1	1	2		1	1	1	1		1	2	1	0	0	0	0	0	0	0	0	0	0	0	0	0	0	0	0	0	0	1	0	0	0	0	0	0	0	0	0	0
1		37	7	2																0	0	0	0	0	0	0	0	0	0	0	0	0	0	0	0	0	0	0	0	0	0	0	0	0	0	0	0	0	0
1		39	7	1	1	2	6 9 12 13		1	1	3		1	2	1	3		1	1	0	0	0	0	0	1	0	0	1	0	0	1	1	0	0	0	0	0	0	0	1	0	0	0	0	0	0	0	0	0
3		53	3	2																0	0	0	0	0	0	0	0	0	0	0	0	0	0	0	0	0	0	0	0	0	0	0	0	0	0	0	0	0	0
1		21	4	1	1	1	3		1	1	2		1	2	1	6		1	1	0	0	1	0	0	0	0	0	0	0	0	0	0	0	0	0	0	0	0	1	0	0	0	0	0	0	0	0	0	0
1		33	5	1	1	2	11		1	1	3		1	2	2	3		1	2	0	0	0	0	0	0	0	0	0	0	1	0	0	0	0	0	0	0	0	0	1	0	0	0	0	0	0	0	0	0
1		30	5	1	1	2	10		1	1	3		1	2	1	3		1	2	0	0	0	0	0	0	0	0	0	1	0	0	0	0	0	0	0	0	0	0	1	0	0	0	0	0	0	0	0	0
1		21	5	1	2	2	10		1	1	3		1	2	2	3		1	2	0	0	0	0	0	0	0	0	0	1	0	0	0	0	0	0	0	0	0	0	1	0	0	0	0	0	0	0	0	0
1		28	7	1	1	2	10 11		1	1	3		1	2	1	10		1	2	0	0	0	0	0	0	0	0	0	1	1	0	0	0	0	0	0	0	0	0	1	0	0	0	0	0	0	0	0	0
5	grandfather	56	3	2																0	0	0	0	0	0	0	0	0	0	0	0	0	0	0	0	0	0	0	0	0	0	0	0	0	0	0	0	0	0
1		28	7	1	2	2	1 3 4 6 9 10 11 13 14		1	1	2 3 4 5 6 7 8		2	2	1	3		1	2	1	0	1	1	0	1	0	0	1	1	1	0	1	1	0	0	0	0	0	1	1	1	1	1	1	1	0	0	0	0
1		27	6	1	1	1	1 13		1	1	1		1	2	1	10		1	1	1	0	0	0	0	0	0	0	0	0	0	0	1	0	0	0	0	0	1	0	0	0	0	0	0	0	0	0	0	0
1		23	5	1	1	2	1 2 3 9 11		1	1	1 3		1	2	1	10		1	1	1	1	1	0	0	0	0	0	1	0	1	0	0	0	0	0	0	0	1	0	1	0	0	0	0	0	0	0	0	0
1		36	7	1	3	2	3 11 13		1	1	2		1	1	1	11		1	1	0	0	1	0	0	0	0	0	0	0	1	0	1	0	0	0	0	0	0	1	0	0	0	0	0	0	0	0	0	0
1		29	5	1	1	2	4 8 9 10 11 13		1	1	4		1	1	1	10		1	2	0	0	0	1	0	0	0	1	1	1	1	0	1	0	0	0	0	0	0	0	0	1	0	0	0	0	0	0	0	0
1		41	3	2																0	0	0	0	0	0	0	0	0	0	0	0	0	0	0	0	0	0	0	0	0	0	0	0	0	0	0	0	0	0
1		19	5	1	2	2	16	เธเธนเนเนเธซเธเนเธเนเธฒเธ	1	1	16	เธเธนเนเนเธซเธเนเธเนเธฒเธ	2	2	1	3		1	2	0	0	0	0	0	0	0	0	0	0	0	0	0	0	0	1	0	0	0	0	0	0	0	0	0	0	0	0	0	0
3		55	3	1	2	2	3 6 8 10		1	1	3 6 10		2	2	1	3		1	2	0	0	1	0	0	1	0	1	0	1	0	0	0	0	0	0	0	0	0	0	1	0	0	1	0	0	0	1	0	0
1		29	5	1	1	1	10		1	1	3		1	1	1	3		1	2	0	0	0	0	0	0	0	0	0	1	0	0	0	0	0	0	0	0	0	0	1	0	0	0	0	0	0	0	0	0
1		44	5	1	2	2	8		1	1	5		2	2	2	10		1	2	0	0	0	0	0	0	0	1	0	0	0	0	0	0	0	0	0	0	0	0	0	0	1	0	0	0	0	0	0	0
1		24	5	1	2	1	5		2											0	0	0	0	1	0	0	0	0	0	0	0	0	0	0	0	0	0	0	0	0	0	0	0	0	0	0	0	0	0
3		55	3	1	1	2	7		1	1	10		2	1	1	3		1	2	0	0	0	0	0	0	1	0	0	0	0	0	0	0	0	0	0	0	0	0	0	0	0	0	0	0	0	1	0	0
1		41	4	1	2	2	10		1	1	3		1	2	1	3		1	2	0	0	0	0	0	0	0	0	0	1	0	0	0	0	0	0	0	0	0	0	1	0	0	0	0	0	0	0	0	0
1		28	7	1	1	1	3 10 11 13		1	1	3		1	2	1	3		1	1	0	0	1	0	0	0	0	0	0	1	1	0	1	0	0	0	0	0	0	0	1	0	0	0	0	0	0	0	0	0
1		24	5	1	2	1	10		1	1	4		1	2	1	10		1	2	0	0	0	0	0	0	0	0	0	1	0	0	0	0	0	0	0	0	0	0	0	1	0	0	0	0	0	0	0	0
1		36	7	2																0	0	0	0	0	0	0	0	0	0	0	0	0	0	0	0	0	0	0	0	0	0	0	0	0	0	0	0	0	0
1		29	6	1	1	1	3 9 10		1	1	3 4		1	2	1	3		1	2	0	0	1	0	0	0	0	0	1	1	0	0	0	0	0	0	0	0	0	0	1	1	0	0	0	0	0	0	0	0
1		20	5	2																0	0	0	0	0	0	0	0	0	0	0	0	0	0	0	0	0	0	0	0	0	0	0	0	0	0	0	0	0	0
1		30	5	2																0	0	0	0	0	0	0	0	0	0	0	0	0	0	0	0	0	0	0	0	0	0	0	0	0	0	0	0	0	0
3		53	3	2																0	0	0	0	0	0	0	0	0	0	0	0	0	0	0	0	0	0	0	0	0	0	0	0	0	0	0	0	0	0
1		30	5	1	1	2	4 6 8 13		1	1	4 5		2	1	2	3		1	2	0	0	0	1	0	1	0	1	0	0	0	0	1	0	0	0	0	0	0	0	0	1	1	0	0	0	0	0	0	0
3		52	5	1	1	2	1 4 10 11		1	1	3		1	2	1	10		1	1	1	0	0	1	0	0	0	0	0	1	1	0	0	0	0	0	0	0	0	0	1	0	0	0	0	0	0	0	0	0
1		40	5	1	2	3	5		2											0	0	0	0	1	0	0	0	0	0	0	0	0	0	0	0	0	0	0	0	0	0	0	0	0	0	0	0	0	0
1		28	5	1	1	1	3 9 10 11 13		1	1	3 4 9 11 12		1	2	1	2		1	1	0	0	1	0	0	0	0	0	1	1	1	0	1	0	0	0	0	0	0	0	1	1	0	0	0	0	1	0	1	1
1		23	5	1	1	2	11		3											0	0	0	0	0	0	0	0	0	0	1	0	0	0	0	0	0	0	0	0	0	0	0	0	0	0	0	0	0	0
3		44	5	2																0	0	0	0	0	0	0	0	0	0	0	0	0	0	0	0	0	0	0	0	0	0	0	0	0	0	0	0	0	0
1		22	6	1	1	1	11		1	1	1 11 12		2	2	2	3		1	2	0	0	0	0	0	0	0	0	0	0	1	0	0	0	0	0	0	0	1	0	0	0	0	0	0	0	0	0	1	1
1		24	5	1	2	2	3		1	1	3		1	2	1	3		1	2	0	0	1	0	0	0	0	0	0	0	0	0	0	0	0	0	0	0	0	0	1	0	0	0	0	0	0	0	0	0
3		54	3	2																0	0	0	0	0	0	0	0	0	0	0	0	0	0	0	0	0	0	0	0	0	0	0	0	0	0	0	0	0	0
1		32	4	1	2	3	1 11		1	1	1 11		2	3	2	3		1	2	1	0	0	0	0	0	0	0	0	0	1	0	0	0	0	0	0	0	1	0	0	0	0	0	0	0	0	0	1	0
1		42	4	1	2	3	1 11		1	1	1 11		2	3	1	2		1	2	1	0	0	0	0	0	0	0	0	0	1	0	0	0	0	0	0	0	1	0	0	0	0	0	0	0	0	0	1	0
1		28	4	1	2	3	1 10 12		1	1	1 3 9 11 12		2	3	2	3		1	2	1	0	0	0	0	0	0	0	0	1	0	1	0	0	0	0	0	0	1	0	1	0	0	0	0	0	1	0	1	1
1		32	4	1	3	3	1 3 7 9 10 11 12 13		1	1	1 3 9 10 11 12 13		2	3	2	3		1	2	1	0	1	0	0	0	1	0	1	1	1	1	1	0	0	0	0	0	1	0	1	0	0	0	0	0	1	1	1	1
1		35	7	1	1	2	1 3 7 9 10 11 12		1	1	1 3 9 10 11 12 13		2	2	2	3		1	1	1	0	1	0	0	0	1	0	1	1	1	1	0	0	0	0	0	0	1	0	1	0	0	0	0	0	1	1	1	1
1		43	4	1	2	3	1 7 10		1	1	1 3 10		2	2	2	3		1	2	1	0	0	0	0	0	1	0	0	1	0	0	0	0	0	0	0	0	1	0	1	0	0	0	0	0	0	1	0	0
1		42	7	1	2	4	1 3 10 11		1	1	1 3 10 11		2	2	2	1		1	1	1	0	1	0	0	0	0	0	0	1	1	0	0	0	0	0	0	0	1	0	1	0	0	0	0	0	0	1	1	0
1		35	7	1	2	3	1 3 10 11		1	1	1 3 10		2	2	2	3		1	2	1	0	1	0	0	0	0	0	0	1	1	0	0	0	0	0	0	0	1	0	1	0	0	0	0	0	0	1	0	0
1		32	5	1	2	3	1 3		1	1	1 3		2	2	2	3		1	2	1	0	1	0	0	0	0	0	0	0	0	0	0	0	0	0	0	0	1	0	1	0	0	0	0	0	0	0	0	0
1		38	5	1	2	3	1 7 10		1	1	1 3 9		2	3	2	3		1	2	1	0	0	0	0	0	1	0	0	1	0	0	0	0	0	0	0	0	1	0	1	0	0	0	0	0	1	0	0	0
1		28	5	1	2	3	1		1	1	1		2	3	2	3		1	2	1	0	0	0	0	0	0	0	0	0	0	0	0	0	0	0	0	0	1	0	0	0	0	0	0	0	0	0	0	0
1		38	5	1	2	3	1 3 10		1	1	1 3 10		2	3	2	3		1	2	1	0	1	0	0	0	0	0	0	1	0	0	0	0	0	0	0	0	1	0	1	0	0	0	0	0	0	1	0	0
1		41	7	1	2	3	1 4 9 10		1	1	1 3 4		2	3	2	3		1	2	1	0	0	1	0	0	0	0	1	1	0	0	0	0	0	0	0	0	1	0	1	1	0	0	0	0	0	0	0	0
1		36	7	1	2	3	1 3 10		1	1	1 3 10		2	3	2	3		1	2	1	0	1	0	0	0	0	0	0	1	0	0	0	0	0	0	0	0	1	0	1	0	0	0	0	0	0	1	0	0
1		28	5	1	2	3	1 10		1	1	1 10		2	2	2	3		1	2	1	0	0	0	0	0	0	0	0	1	0	0	0	0	0	0	0	0	1	0	0	0	0	0	0	0	0	1	0	0
1		26	5	1	2	3	1 10		1	1	1 10		2	3	2	3		1	2	1	0	0	0	0	0	0	0	0	1	0	0	0	0	0	0	0	0	1	0	0	0	0	0	0	0	0	1	0	0
1		40	7	1	2	3	1 3 10 11		1	1	1 3 10 11 12		2	3	2	3		1	2	1	0	1	0	0	0	0	0	0	1	1	0	0	0	0	0	0	0	1	0	1	0	0	0	0	0	0	1	1	1
1		25	5	1	2	3	1 11		1	1	1 3 11		2	3	2	3		1	2	1	0	0	0	0	0	0	0	0	0	1	0	0	0	0	0	0	0	1	0	1	0	0	0	0	0	0	0	1	0
1		27	5	1	2	3	1 3 10		1	1	1 3 10		2	3	2	3		1	2	1	0	1	0	0	0	0	0	0	1	0	0	0	0	0	0	0	0	1	0	1	0	0	0	0	0	0	1	0	0
1		45	7	1	2	3	1 3 10 11 12		1	1	1 3 10 11		2	2	2	3		1	2	1	0	1	0	0	0	0	0	0	1	1	1	0	0	0	0	0	0	1	0	1	0	0	0	0	0	0	1	1	0
1		32	6	1	3	3	1 3 6 10		1	1	1 3 8 10		2	3	2	3		1	2	1	0	1	0	0	1	0	0	0	1	0	0	0	0	0	0	0	0	1	0	1	0	0	0	0	1	0	1	0	0
1		22	5	1	3	3	3 10		1	1	1 10		2	3	2	3		1	2	0	0	1	0	0	0	0	0	0	1	0	0	0	0	0	0	0	0	1	0	0	0	0	0	0	0	0	1	0	0
1		28	6	1	2	3	3 10 11 12		1	1	3 10 11 12		2	3	2	3		1	2	0	0	1	0	0	0	0	0	0	1	1	1	0	0	0	0	0	0	0	0	1	0	0	0	0	0	0	1	1	1
1		19	4	1	3	3	3 8 10 11		1	1	3 8 10 11		2	3	2	3		1	2	0	0	1	0	0	0	0	1	0	1	1	0	0	0	0	0	0	0	0	0	1	0	0	0	0	1	0	1	1	0
1		20	4	1	2	3	1 3 10		1	1	1 3 10		2	2	2	3		1	2	1	0	1	0	0	0	0	0	0	1	0	0	0	0	0	0	0	0	1	0	1	0	0	0	0	0	0	1	0	0
1		36	5	1	1	3	1 3 8 10 11 12		1	1	1 3 8 10 11		2	3	2	3		1	2	1	0	1	0	0	0	0	1	0	1	1	1	0	0	0	0	0	0	1	0	1	0	0	0	0	1	0	1	1	0
1		40	7	1	3	3	1 3 4 6 10		1	1	1 3 4 6 8		2	2	2	3		1	2	1	0	1	1	0	1	0	0	0	1	0	0	0	0	0	0	0	0	1	0	1	1	0	1	0	1	0	0	0	0
1		25	4	1	2	3	3 10		1	1	3 10		2	3	2	3		1	2	0	0	1	0	0	0	0	0	0	1	0	0	0	0	0	0	0	0	0	0	1	0	0	0	0	0	0	1	0	0
1		25	5	1	3	3	1 10		1	1	1 10		2	3	2	3		1	2	1	0	0	0	0	0	0	0	0	1	0	0	0	0	0	0	0	0	1	0	0	0	0	0	0	0	0	1	0	0
1		32	5	1	2	3	1 3 8 10		1	1	1 3 8 10		2	3	2	3		1	2	1	0	1	0	0	0	0	1	0	1	0	0	0	0	0	0	0	0	1	0	1	0	0	0	0	1	0	1	0	0
1		36	6	1	3	3	1 2 3 10		1	1	1 2 3 10		2	3	2	3		1	2	1	1	1	0	0	0	0	0	0	1	0	0	0	0	0	0	0	0	1	1	1	0	0	0	0	0	0	1	0	0
1		28	6	1	2	3	1 3 8 10		1	1	1 3 8 10		2	3	2	3		1	2	1	0	1	0	0	0	0	1	0	1	0	0	0	0	0	0	0	0	1	0	1	0	0	0	0	1	0	1	0	0
1		27	7	1	2	3	1 3 4		1	1	1 3 4		2	3	2	3		1	2	1	0	1	1	0	0	0	0	0	0	0	0	0	0	0	0	0	0	1	0	1	1	0	0	0	0	0	0	0	0
1		35	7	1	2	3	1 3		1	1	1 3		2	3	2	3		1	2	1	0	1	0	0	0	0	0	0	0	0	0	0	0	0	0	0	0	1	0	1	0	0	0	0	0	0	0	0	0
1		35	6	1	2	3	1 3 10		1	1	1 3 10		2	3	2	3		1	2	1	0	1	0	0	0	0	0	0	1	0	0	0	0	0	0	0	0	1	0	1	0	0	0	0	0	0	1	0	0
1		22	5	1	2	2	3 7 10		1	1	3 7 10		2	3	2	3		1	2	0	0	1	0	0	0	1	0	0	1	0	0	0	0	0	0	0	0	0	0	1	0	0	0	1	0	0	1	0	0
1		25	5	1	3	4	1		1	1	1		2	3	2	3		1	2	1	0	0	0	0	0	0	0	0	0	0	0	0	0	0	0	0	0	1	0	0	0	0	0	0	0	0	0	0	0
1		35	7	1	2	3	1 3 4 10 11		1	1	1 3 4 10 11		2	3	2	3		1	2	1	0	1	1	0	0	0	0	0	1	1	0	0	0	0	0	0	0	1	0	1	1	0	0	0	0	0	1	1	0
1		32	7	1	3	3	1 3 4 8 10		1	1	1 3 4 8 10		2	3	2	3		1	2	1	0	1	1	0	0	0	1	0	1	0	0	0	0	0	0	0	0	1	0	1	1	0	0	0	1	0	1	0	0
1		35	7	1	3	3	1 3 4 8 9		1	1	1 3 4 6 8 10		2	3	2	3		1	2	1	0	1	1	0	0	0	1	1	0	0	0	0	0	0	0	0	0	1	0	1	1	0	1	0	1	0	1	0	0
1		30	6	1	2	3	1 3		1	1	1 3		2	3	2	3		1	2	1	0	1	0	0	0	0	0	0	0	0	0	0	0	0	0	0	0	1	0	1	0	0	0	0	0	0	0	0	0
1		28	7	1	2	3	1 3 8 10		1	1	1 3 8 10		2	2	2	3		1	2	1	0	1	0	0	0	0	1	0	1	0	0	0	0	0	0	0	0	1	0	1	0	0	0	0	1	0	1	0	0
1		36	7	1	2	3	1 3 4		1	1	1 3 4		2	3	2	3		1	2	1	0	1	1	0	0	0	0	0	0	0	0	0	0	0	0	0	0	1	0	1	1	0	0	0	0	0	0	0	0
1		28	6	1	2	3	1 3 4 8 10		1	1	1 3 4 8 10		2	3	2	3		1	2	1	0	1	1	0	0	0	1	0	1	0	0	0	0	0	0	0	0	1	0	1	1	0	0	0	1	0	1	0	0
1		32	7	1	2	3	1 3 8 10		1	1	1 3 8 10		2	3	2	3		1	2	1	0	1	0	0	0	0	1	0	1	0	0	0	0	0	0	0	0	1	0	1	0	0	0	0	1	0	1	0	0
1		22	5	1	2	3	1 3		1	1	1 3		2	3	2	3		1	2	1	0	1	0	0	0	0	0	0	0	0	0	0	0	0	0	0	0	1	0	1	0	0	0	0	0	0	0	0	0
1		25	5	1	2	3	1 3 10		1	1	1 3 10		2	3	2	3		1	2	1	0	1	0	0	0	0	0	0	1	0	0	0	0	0	0	0	0	1	0	1	0	0	0	0	0	0	1	0	0
1		22	5	1	2	3	1 3 10		1	1	1 3 10		2	3	2	3		1	2	1	0	1	0	0	0	0	0	0	1	0	0	0	0	0	0	0	0	1	0	1	0	0	0	0	0	0	1	0	0
1		32	7	1	2	3	1 3 7 10		1	1	1 3 7 10		2	3	2	3		1	2	1	0	1	0	0	0	1	0	0	1	0	0	0	0	0	0	0	0	1	0	1	0	0	0	1	0	0	1	0	0
1		22	5	1	3	3	1 3		1	1	1 3		2	3	2	3		1	2	1	0	1	0	0	0	0	0	0	0	0	0	0	0	0	0	0	0	1	0	1	0	0	0	0	0	0	0	0	0
1		35	7	1	2	3	1 3 4		1	1	1 3 4		2	3	2	3		1	2	1	0	1	1	0	0	0	0	0	0	0	0	0	0	0	0	0	0	1	0	1	1	0	0	0	0	0	0	0	0
1		30	7	1	2	3	1 3 4		1	1	1 3 4		2	3	2	3		1	2	1	0	1	1	0	0	0	0	0	0	0	0	0	0	0	0	0	0	1	0	1	1	0	0	0	0	0	0	0	0
1		27	5	1	2	3	1 3 4 10		1	1	1 3 4 10		2	3	2	3		1	2	1	0	1	1	0	0	0	0	0	1	0	0	0	0	0	0	0	0	1	0	1	1	0	0	0	0	0	1	0	0
1		30	7	1	2	3	1 3 4 10		1	1	1 3 4 10		2	3	2	3		1	2	1	0	1	1	0	0	0	0	0	1	0	0	0	0	0	0	0	0	1	0	1	1	0	0	0	0	0	1	0	0
1		26	6	1	2	3	1 3 4 6 10		1	1	1 3 4 6 10		2	3	2	3		1	2	1	0	1	1	0	1	0	0	0	1	0	0	0	0	0	0	0	0	1	0	1	1	0	1	0	0	0	1	0	0
1		24	5	1	2	3	1 3		1	1	1 3		2	3	2	3		1	2	1	0	1	0	0	0	0	0	0	0	0	0	0	0	0	0	0	0	1	0	1	0	0	0	0	0	0	0	0	0
1		28	6	1	2	3	1 3		1	1	1 3		2	2	2	3		1	2	1	0	1	0	0	0	0	0	0	0	0	0	0	0	0	0	0	0	1	0	1	0	0	0	0	0	0	0	0	0
1		22	5	1	2	3	1 3 10		1	1	1 3 10		2	3	2	3		1	2	1	0	1	0	0	0	0	0	0	1	0	0	0	0	0	0	0	0	1	0	1	0	0	0	0	0	0	1	0	0
1		25	6	1	2	3	1 3 8 10		1	1	1 3 8 10		2	3	2	3		1	2	1	0	1	0	0	0	0	1	0	1	0	0	0	0	0	0	0	0	1	0	1	0	0	0	0	1	0	1	0	0
1		29	6	1	2	3	1 3 8 9 10		1	1	1 3 8 9 10		2	3	2	3		1	2	1	0	1	0	0	0	0	1	1	1	0	0	0	0	0	0	0	0	1	0	1	0	0	0	0	1	1	1	0	0
1		24	6	1	2	3	1 3 4		1	1	1 3 4		2	3	2	3		1	2	1	0	1	1	0	0	0	0	0	0	0	0	0	0	0	0	0	0	1	0	1	1	0	0	0	0	0	0	0	0
1		32	7	1	2	3	1 3 4 8 10		1	1	1 3 4 8 10		2	3	2	3		1	2	1	0	1	1	0	0	0	1	0	1	0	0	0	0	0	0	0	0	1	0	1	1	0	0	0	1	0	1	0	0
1		24	6	1	2	3	1 3 4 10		1	1	1 3 4 10		2	2	2	3		1	2	1	0	1	1	0	0	0	0	0	1	0	0	0	0	0	0	0	0	1	0	1	1	0	0	0	0	0	1	0	0
1		26	6	1	2	3	1 3 4 8 10		1	1	1 3 4 8 10		2	3	2	3		1	2	1	0	1	1	0	0	0	1	0	1	0	0	0	0	0	0	0	0	1	0	1	1	0	0	0	1	0	1	0	0
1		22	5	1	2	2	1 3 8 10		1	1	1 3 8 10		2	2	2	3		1	2	1	0	1	0	0	0	0	1	0	1	0	0	0	0	0	0	0	0	1	0	1	0	0	0	0	1	0	1	0	0
1		28	7	1	2	3	1 3 4 10		1	1	1 3 4 10		2	2	2	3		1	2	1	0	1	1	0	0	0	0	0	1	0	0	0	0	0	0	0	0	1	0	1	1	0	0	0	0	0	1	0	0
1		25	6	1	2	3	1 3		1	1	1 3		2	3	2	3		1	2	1	0	1	0	0	0	0	0	0	0	0	0	0	0	0	0	0	0	1	0	1	0	0	0	0	0	0	0	0	0
1		31	7	1	2	3	1 3 8 10		1	1	1 3 8 10		2	3	2	3		1	2	1	0	1	0	0	0	0	1	0	1	0	0	0	0	0	0	0	0	1	0	1	0	0	0	0	1	0	1	0	0
1		24	5	1	2	3	1 3 10		1	1	1 3 8 10		2	3	2	3		1	2	1	0	1	0	0	0	0	0	0	1	0	0	0	0	0	0	0	0	1	0	1	0	0	0	0	1	0	1	0	0
1		25	7	1	2	3	1 3 10		1	1	1 3 10		2	3	2	3		1	2	1	0	1	0	0	0	0	0	0	1	0	0	0	0	0	0	0	0	1	0	1	0	0	0	0	0	0	1	0	0
1		22	6	1	2	3	1 3 8 10		1	1	1 3 8 10		2	3	2	3		1	2	1	0	1	0	0	0	0	1	0	1	0	0	0	0	0	0	0	0	1	0	1	0	0	0	0	1	0	1	0	0
1		25	5	1	2	3	1 3 8 10		1	1	1 3 8 10		2	3	2	3		1	2	1	0	1	0	0	0	0	1	0	1	0	0	0	0	0	0	0	0	1	0	1	0	0	0	0	1	0	1	0	0
1		28	7	1	2	3	1 3 10		1	1	1 3 10		2	3	2	3		1	2	1	0	1	0	0	0	0	0	0	1	0	0	0	0	0	0	0	0	1	0	1	0	0	0	0	0	0	1	0	0
1		32	7	1	2	3	1 3 8 9 10		1	1	1 3 8 9 10		2	2	2	3		1	2	1	0	1	0	0	0	0	1	1	1	0	0	0	0	0	0	0	0	1	0	1	0	0	0	0	1	1	1	0	0
1		27	6	1	2	3	1 3 8 9 10 11		1	1	1 3 8 9 10 11		2	3	2	3		1	2	1	0	1	0	0	0	0	1	1	1	1	0	0	0	0	0	0	0	1	0	1	0	0	0	0	1	1	1	1	0
1		24	6	1	2	3	1 3 4 8 9 10 11		1	1	1 3 4 8 9 10 11		2	3	2	3		1	2	1	0	1	1	0	0	0	1	1	1	1	0	0	0	0	0	0	0	1	0	1	1	0	0	0	1	1	1	1	0
1		30	5	1	2	3	1 3 4		1	1	1 3 4		2	3	2	3		1	2	1	0	1	1	0	0	0	0	0	0	0	0	0	0	0	0	0	0	1	0	1	1	0	0	0	0	0	0	0	0
1		30	6	1	2	3	1 3 8 10		1	1	1 3 8 10		2	3	2	3		1	2	1	0	1	0	0	0	0	1	0	1	0	0	0	0	0	0	0	0	1	0	1	0	0	0	0	1	0	1	0	0
1		23	5	1	2	3	1 3		1	1	1 3		2	3	2	3		1	2	1	0	1	0	0	0	0	0	0	0	0	0	0	0	0	0	0	0	1	0	1	0	0	0	0	0	0	0	0	0
1		25	6	1	2	3	1 3 4 10 11		1	1	1 3 4 10 11		2	3	2	3		1	2	1	0	1	1	0	0	0	0	0	1	1	0	0	0	0	0	0	0	1	0	1	1	0	0	0	0	0	1	1	0
1		32	7	1	2	3	1 3		1	1	1 3		2	3	2	3		1	2	1	0	1	0	0	0	0	0	0	0	0	0	0	0	0	0	0	0	1	0	1	0	0	0	0	0	0	0	0	0
1		22	5	1	2	3	1 3 10 11		1	1	1 3 10 11		2	2	2	3		1	2	1	0	1	0	0	0	0	0	0	1	1	0	0	0	0	0	0	0	1	0	1	0	0	0	0	0	0	1	1	0
1		23	6	1	2	3	1 3 10		1	1	1 3 10		2	3	2	3		1	2	1	0	1	0	0	0	0	0	0	1	0	0	0	0	0	0	0	0	1	0	1	0	0	0	0	0	0	1	0	0
1		20	5	1	2	3	1 3		1	1	1 3		2	3	2	3		1	2	1	0	1	0	0	0	0	0	0	0	0	0	0	0	0	0	0	0	1	0	1	0	0	0	0	0	0	0	0	0
1		20	5	1	3	3	3 10		1	1	3 10		2	3	2	3		1	2	0	0	1	0	0	0	0	0	0	1	0	0	0	0	0	0	0	0	0	0	1	0	0	0	0	0	0	1	0	0
1		26	5	1	2	3	1 3 8 9 10		1	1	1 3 8 9 10		2	3	2	3		1	2	1	0	1	0	0	0	0	1	1	1	0	0	0	0	0	0	0	0	1	0	1	0	0	0	0	1	1	1	0	0
1		26	5	1	2	3	1 3 9 10		1	1	1 3 9 10		2	3	2	3		1	2	1	0	1	0	0	0	0	0	1	1	0	0	0	0	0	0	0	0	1	0	1	0	0	0	0	0	1	1	0	0
1		23	6	1	2	3	1 3 4		1	1	1 3 4		2	3	2	3		1	2	1	0	1	1	0	0	0	0	0	0	0	0	0	0	0	0	0	0	1	0	1	1	0	0	0	0	0	0	0	0
1		24	6	1	2	3	1 3 10		1	1	1 3 10		2	3	2	3		1	2	1	0	1	0	0	0	0	0	0	1	0	0	0	0	0	0	0	0	1	0	1	0	0	0	0	0	0	1	0	0
1		30	7	1	2	3	1 3 10 11		1	1	1 3 10 11		2	3	2	3		1	2	1	0	1	0	0	0	0	0	0	1	1	0	0	0	0	0	0	0	1	0	1	0	0	0	0	0	0	1	1	0
1		24	5	1	2	3	1 3 9 10 11		1	1	1 3 9 10 11		2	3	2	3		1	2	1	0	1	0	0	0	0	0	1	1	1	0	0	0	0	0	0	0	1	0	1	0	0	0	0	0	1	1	1	0
1		22	6	1	2	3	1 3 4 10 11		1	1	1 3 4 10 11		2	2	2	3		1	2	1	0	1	1	0	0	0	0	0	1	1	0	0	0	0	0	0	0	1	0	1	1	0	0	0	0	0	1	1	0
1		24	5	1	2	3	1 3 4 9 10 11		1	1	1 3 4 9 10 11		2	3	2	3		1	2	1	0	1	1	0	0	0	0	1	1	1	0	0	0	0	0	0	0	1	0	1	1	0	0	0	0	1	1	1	0
1		28	6	1	2	3	1 3		1	1	1 3		2	3	2	3		1	2	1	0	1	0	0	0	0	0	0	0	0	0	0	0	0	0	0	0	1	0	1	0	0	0	0	0	0	0	0	0
1		34	7	1	2	3	1 3 4		1	1	1 3 4		2	2	2	3		1	2	1	0	1	1	0	0	0	0	0	0	0	0	0	0	0	0	0	0	1	0	1	1	0	0	0	0	0	0	0	0
1		25	5	1	2	3	1 3 10 11		1	1	1 3 10 11		2	3	2	3		1	2	1	0	1	0	0	0	0	0	0	1	1	0	0	0	0	0	0	0	1	0	1	0	0	0	0	0	0	1	1	0
1		36	7	1	2	3	1 3 4		1	1	1 3 4		2	3	2	3		1	2	1	0	1	1	0	0	0	0	0	0	0	0	0	0	0	0	0	0	1	0	1	1	0	0	0	0	0	0	0	0
1		22	5	1	2	3	1 3		1	1	1 3		2	3	2	3		1	2	1	0	1	0	0	0	0	0	0	0	0	0	0	0	0	0	0	0	1	0	1	0	0	0	0	0	0	0	0	0
1		24	6	1	2	3	1 3 10		1	1	1 3 10		2	3	2	3		1	2	1	0	1	0	0	0	0	0	0	1	0	0	0	0	0	0	0	0	1	0	1	0	0	0	0	0	0	1	0	0
1		22	5	1	2	3	1 3 4		1	1	1 3 4		2	3	2	3		1	2	1	0	1	1	0	0	0	0	0	0	0	0	0	0	0	0	0	0	1	0	1	1	0	0	0	0	0	0	0	0
[truncated: 48 more columns]
